# Supplementary material for: Accurate determination of genotypic variance of cell wall characteristics of a Populus trichocarpa pedigree using high-throughput pyrolysis-molecular beam mass spectrometry
Source: Biotechnol Biofuels. 2021 Mar 6;14:59. doi: 10.1186/s13068-021-01908-y (PMC7937246; doi:10.1186/s13068-021-01908-y)
Supplement: Supplementary file 2 — Additional file 2: Annotations of ions in py-MBMS spectra [file 13068_2021_1908_MOESM2_ESM.xlsx]

## Sheet: Sheet1
References
Evans RJ, Milne TA. Molecular characterization of the pyrolysis of biomass. Energy & Fuels. 1987;1(2):123-37.
Sykes R, Yung M, Novaes E, Kirst M, Peter G, Davis M. High-Throughput Screening of Plant Cell-Wall Composition Using Pyrolysis Molecular Beam Mass Spectroscopy. In: Biofuels: Methods and Protocols. Mielenz JR, editor. Totowa, NJ: Humana Press; 2009. p. 169-83.
Sykes RW, Gjersing EL, Doeppke CL, Davis MF. High-Throughput Method for Determining the Sugar Content in Biomass with Pyrolysis Molecular Beam Mass Spectrometry. BioEnergy Research. 2015;8(3):964-72.
Annotations were also made based on analysis of standards, spectral data available if requested
Annotations were also made based on comparison to NIST spectra online where available
Annotations are not provided for ions with significant overlap from many pyrolysate or biological origins
	Source type and classification (sources are either listed as pyrolysate or as source component that otherwise generates pyrolysates with corresponding ions in spectra)
	carbohydrates																		lignin									metabolites or other
m/z
54	2-propenal
55	cyclopentenone	5-methyl-2(3H)-Furanone	2(5H)-furanone	2-hydroxy-2-Cyclopenten-1-one	3-methyl-1,2-cyclopentanedione	maltol	acrylic acid	levoglucosan	rhamnose										eugenol	2-methoxy-4-methylphenol
56	2-propenal	valerolactone	cellulose	2-butene
57	2,3-pentanedione	dianhydromannitol	1,4:3,6-Dianhydro-.alpha.-d-glucopyranose	cellobiose	cellulose (sigmacell)	xylose	rhamnose	mannose	glucose	fructose	galactose	ribose	arabinose	sucrose	maltose	lactose	starch
58	acetone	dianhydromannitol							rhamnose
60	acetic acid	hydroxacetaldehyde	levoglucosan	methyl formate	cellobiose	cellulose (sigmacell)	xylose	rhamnose	mannose	glucose	fructose	galactose	ribose	arabinose	sucrose	maltose	lactose	starch										tremuloidin
64																			dihydroxybenzene									taxifolin	quercetin	catechin	salicylic acid
65	1,3-cyclopentadiene																		2,6-dimethoxyphenol												salicylic acid
66	1,3-cyclopentadiene																		phenol												salicylic acid
67																			2-methoxy-4-methylphenol
68	furan																											tremulacin
69	2-hydroxy-2-Cyclopenten-1-one	furanmethanol	3-methyl-1,2-cyclopentanedione	hydroxymethylfurfural	1,4:3,6-Dianhydro-.alpha.-d-glucopyranose	cellobiose	xylose	rhamnose	mannose	glucose	fructose	galactose	ribose	arabinose	sucrose	maltose	lactose	starch										tremuloidin	quercetin	catechin
70	furanmethanol	cellulose																										tremuloidin
71	maltol							rhamnose
72	2-butanone	acrylic acid
73	cellulose	cellobiose		levoglucosan	xylose			rhamnose	mannose	glucose	fructose	galactose	ribose	arabinose	sucrose	maltose	lactose	starch										tremuloidin
74	acetic acid methyl ester	1-hydroxy-2-propanone						rhamnose
77																			4-methylphenol	2-methoxy-4-methylphenol	2-methoxy-4-vinylphenol		eugenol	2,6-dimethoxy-4-(2-propenyl)phenol	coniferyl aldehyde	benzoic acid	sinapaldehyde	catechin	tremulacin
78																												tremuloidin
79																			4-methylphenol	2-methoxy-benzenediol								apigenin
80																												epigallocatechin
81	furanmethanol								mannose	glucose	fructose	galactose	ribose	arabinose	sucrose	maltose	lactose		2-methoxyphenol	vanillin	S-S dimer (beta-beta)							catechin
83	3-methyl-1,2-cyclopentanedione
84	cyclopentanone	2(5H)-furanone						rhamnose						arabinose
85	valerolactone	xylose						rhamnose	mannose	glucose	fructose	galactose	ribose		sucrose	maltose	lactose											tremuloidin
86	2,3-butanedione	dianhydromannitol	1-(acetyloxy)-2-Propanone
91																			eugenol	2,6-dimethoxy-4-(2-propenyl)phenol	4-vinylphenol	coniferyl alcohol	coumaric acid	S-S dimer (beta-beta resinol)				tremuloidin
92																												taxifolin	salicylic acid
93																			2,6-dimethoxyphenol
94																			phenol	coumaryl alcohol								tremuloidin	salicylic acid
95	furfural	xylose							mannose	glucose	fructose	galactose	ribose	arabinose	sucrose	maltose	lactose		2-methoxy-4-methylphenol
96	furfural	xylose							mannose	glucose	fructose	galactose	ribose	arabinose	sucrose	maltose	lactose		2,6-dimethoxyphenol
97	furanmethanol		maltol	cellobiose	cellulose	hydroxymethylfurfural			mannose	glucose	fructose	galactose	ribose	arabinose	sucrose	maltose	lactose	starch	2-methoxy-benzenediol
98	5-methyl-2(3H)-Furanone	2-hydroxy-2-Cyclopenten-1-one	furanmethanol		cellulose				mannose	glucose		galactose			sucrose	maltose	lactose	starch
100	valerolactone	2,3-pentanedione
101									mannose	glucose	fructose	galactose			sucrose	maltose	lactose
102	methyl pyruvate	pentanoic acid
103	xylose												ribose						eugenol
105																			benzoic acid									tremulacin	benzoid acid
107																			H arylglycerol	4-methylphenol	2-methoxy-4-vinylphenol	coumaryl alcohol	coniferyl aldehyde					tremuloidin	tremulacin
108																			4-methylphenol	1-(4-hydroxy-3-methoxyphenyl)-ethanone								tremuloidin	tremulacin
109	5-methylfurfural							rhamnose	mannose	glucose	fructose	galactose			sucrose	maltose	lactose		2-methoxyphenol	vanillin								phytol
110	5-methylfurfural							rhamnose	mannose	glucose	fructose				sucrose	maltose	lactose	starch	dihydroxybenzene									taxifolin	quercetin	catechin	tremulacin
111																			2,6-dimethoxyphenol
112	3-methyl-1,2-cyclopentanedione
113											fructose				sucrose	maltose	lactose
114	4-hydroxy-5,6-dihydro-2H-pyran-2-one	xylose											ribose					starch
115									mannose	glucose		galactose				maltose	lactose	starch
116	1-(acetyloxy)-2-Propanone
117								rhamnose
119																			2,6-dimethoxy-4-(2-propenyl)phenol
120																			vinylphenol	coumaryl alcohol	coumaric acid							salicylic acid
121																			eugenol	hydroxybenzaldehyde								salicylic acid
122																			benzoic acid	hydroxybenzaldehyde								tremuloidin	tremulacin
123																			2-methoxy-4-methylphenol	vanillin	1-(4-hydroxy-3-methoxyphenyl)-ethanone							catechin
124																			2-methoxyphenol	coniferyl alcohol	coniferin							tremuloidin
125																			2-methoxy-benzenediol	vanillic acid
126	hydroxymethylfurfural	maltol	cellobiose	cellulose					mannose	glucose	fructose	galactose			sucrose	maltose	lactose	starch										epigallocatechin	taxifolin	quercetin	catechin
128								rhamnose										starch
131																			eugenol	2,6-dimethoxy-4-(2-propenyl)phenol	coniferin							tremuloidin
133																			coumaryl alcohol
134																			coumaryl alcohol
135																			coniferyl aldehyde	ferulic acid	2-methoxy-4-vinylphenol
136																			H arylglycerol
137																			G arylglycerol	4-ethyl-2-methoxyphenol	eugenol	4-vinylsyringol	sinapaldehyde	coniferyl alcohol	coniferin	homovanillin
138																			2-methoxy-4-methylphenol									salicylic acid
139																			2,6-dimethoxyphenol									epigallocatechin
140																			2-methoxy-benzenediol									epigallocatechin	catechin
144	1,4:3,6-Dianhydro-.alpha.-d-glucopyranose	cellulose							mannose	glucose	fructose	galactose			sucrose	maltose	lactose	starch
145																												tremuloidin
146	dianhydromannitol
147																			coniferyl aldehyde
149																			eugenol
150	xylose																		coumaryl alcohol	ferulic acid	2-methoxy-4-vinylphenol
151																			1-(4-hydroxy-3-methoxyphenyl)-ethanone	vanillin	2,6-dimethoxy-4-(2-propenyl)phenol
152																			vanillin	4-ethyl-2-methoxyphenol	homovanillin							catechin
153																			vanillic acid	acetosyringone
154																			syringol	sinapyl alcohol	S-S dimer (beta-beta resinol)
162	levoglucosan
163																			coniferin									epigallocatechin
164																			ferulic acid	eugenol
165																			4-vinylsyringol	sinapaldehyde
166																			1-(4-hydroxy-3-methoxyphenyl)-ethanone	H arylglycerol	G arylglycrol	homovanillin						taxifolin	quercetin
167																			2,6-dimethoxy-4-(2-propenyl)phenol	sinapyl alcohol	S arylglycerol	4-ethylsyringol	propiosyringone	S-S dimer (beta-beta resinol)
168																			4-methylsyringol	vanillic acid
177																			sinapaldehyde
178																			coniferyl aldehyde
179																			2,6-dimethoxy-4-(2-propenyl)phenol
180																			sinapaldehyde	coniferyl alcohol	4-vinylsyringol	coniferin
181																			acetosyringone	syringaldehyde	S-S dimer (beta-beta resinol)
182																			syringaldehyde	sinapyl alcohol	4-ethylsyringol
184																			H arylglycerol
188																												tremuloidin
194																			2,6-dimethoxy-4-(2-propenyl)phenol	sinapyl alcohol	coumaric acid
196																			acetosyringone	G arylglycerol	S arylglycerol
200																												tremuloidin	tremulacin
205								rhamnose
208																			sinapaldehyde	sinapyl alcohol
209																			sinapinic acid
210																			sinapyl alcohol	propiosyringone	syringylacetone	S-S dimer (beta-beta resinol)
211																			G-G stilbene
212																			dihydrosinapyl alcohol
214																			G arylglycerol									tremuloidin	tremulacin	salicylic acid
224																			sinapinic acid
226																			S arylglycerol
234																			S-S dimer (beta-beta resinol)
272																			G-G dimer (stilben)
302																			G-S dimer (stilben)
320																												tremuloidin
326																			coniferin
332																			S-S dimer (stilben)
340																			G-G dimer
342																			coniferin
358																			G-G dimer (beta-beta)	G-G dimer (beta-5)
368																												tremulacin
370																			G-G dimer	S-S dimer (beta-beta resinol)
372																			S-S dimer (beta-beta resinol)
386																			S-S dimer (beta-beta resinol)
388																			G-S dimer
400																			S-S dimer (beta-beta resinol)
418																			S-S dimer (beta-beta)
