# Supplementary material for: Accurate determination of genotypic variance of cell wall characteristics of a Populus trichocarpa pedigree using high-throughput pyrolysis-molecular beam mass spectrometry
Source: Biotechnol Biofuels. 2021 Mar 6;14:59. doi: 10.1186/s13068-021-01908-y (PMC7937246; doi:10.1186/s13068-021-01908-y)
Supplement: Supplementary file 3 — Additional file 3: Summary of variance, maternal and paternal effects of each ion after TPS and tray correction [file 13068_2021_1908_MOESM3_ESM.xlsx]

## Sheet: Supplementary Table 3
m/z	raw_variance	predicted_variance	residuals_variance	correlation	var_geno	var_resid	herit	adj_var_geno	var_maternal	var_paternal	adj_var_resid	adj_herit	TPS_complexity	SC	TPS_selection, 1 = TPS correct, 0 = tray correct only
30	1.90184e-08	1.72682e-09	1.70165e-08	0.953552	2.5008e-09	1.45108e-08	0.147006	1.71855e-09	6.38698e-10	3.89407e-10	1.448e-08	0.106092	4.21879e-17	16.3748	1
31	3.79528e-07	1.52422e-08	3.55868e-07	0.979781	6.5946e-08	2.90111e-07	0.185212	5.21136e-08	1.15739e-08	5.77388e-09	2.93296e-07	0.150875	3.83654e-14	13.4161	1
32	6.24036e-08	1.98045e-09	5.9378e-08	0.984041	4.98927e-09	5.43907e-08	0.0840228	3.79983e-09	9.41585e-10	8.00631e-10	5.44106e-08	0.0652774	2.18176e-16	15.6612	1
33	3.06042e-09	3.8748e-10	2.47367e-09	0.935255	1.75568e-10	2.29819e-09	0.0709722	1.33131e-10	1.86499e-11	2.19266e-11	2.30875e-09	0.0545197	8.91434e-18	17.0499	1
34	2.75713e-10	3.77306e-13	2.75335e-10	0.999316	1.36177e-12	2.73974e-10	0.00494585	2.09353e-12	0	0	2.72851e-10	0.00761435	0.98672	0.00580604	0
35	1.77791e-10	2.41029e-13	1.7755e-10	0.999322	0	1.7755e-10	0	8.08677e-25	0	2.64046e-13	1.77964e-10	4.54405e-15	0.986728	0.0058024	0
36	4.55854e-10	3.99964e-13	4.55454e-10	0.999561	1.01272e-12	4.54442e-10	0.00222353	1.45459e-18	7.7552e-13	1.7547e-12	4.52364e-10	3.21554e-09	0.98695	0.00570463	0
37	5.52065e-10	2.8931e-12	5.49171e-10	0.997376	4.19561e-13	5.48752e-10	0.000763989	1.17207e-12	1.46175e-13	0	5.504e-10	0.00212496	0.986746	0.00579453	0
38	1.78916e-09	3.11523e-12	1.78605e-09	0.999129	0	1.78605e-09	0	0	1.53608e-12	9.39588e-12	1.77812e-09	0	0.986711	0.00581001	0
39	5.05699e-08	2.20464e-09	4.8053e-08	0.977964	5.2612e-09	4.27842e-08	0.109505	3.27194e-09	1.30585e-09	1.02368e-09	4.26558e-08	0.071241	3.25476e-11	10.4875	1
40	1.45351e-08	1.21946e-09	1.31275e-08	0.957157	2.48192e-09	1.06448e-08	0.189075	1.47671e-09	8.11116e-10	2.51578e-10	1.05787e-08	0.122494	3.23635e-13	12.4899	1
41	8.20842e-08	6.09848e-09	7.50276e-08	0.962155	2.056e-08	5.45495e-08	0.273734	1.11934e-08	6.54531e-09	3.70847e-09	5.49727e-08	0.169171	3.40735e-20	19.4676	1
42	1.26716e-07	1.04654e-08	1.13771e-07	0.957871	3.2733e-08	8.10635e-08	0.287645	2.15665e-08	8.56274e-09	5.44098e-09	8.08031e-08	0.210673	1.15665e-14	13.9368	1
43	1.13817e-06	2.89088e-08	1.08922e-06	0.98726	3.91822e-07	6.95214e-07	0.36045	2.56474e-07	1.2273e-07	3.35436e-08	7.0003e-07	0.268137	2.00171e-15	14.6986	1
44	5.5924e-07	1.37332e-07	4.03347e-07	0.8688	1.18639e-07	2.85121e-07	0.293835	7.27733e-08	3.64264e-08	1.65669e-08	2.85683e-07	0.203019	3.34697e-15	14.4753	1
45	9.32071e-08	5.95726e-10	9.20576e-08	0.996804	2.83303e-08	6.36506e-08	0.308002	1.76633e-08	1.05474e-08	2.19884e-09	6.42865e-08	0.215538	4.39922e-09	8.35662	1
46	6.5108e-09	1.74171e-10	6.24932e-09	0.986558	5.93015e-10	5.65676e-09	0.0948859	3.53314e-10	2.45553e-10	4.90524e-11	5.60824e-09	0.0592654	2.02513e-16	15.6935	1
47	8.90237e-09	2.30326e-09	6.28833e-09	0.861224	1.53053e-09	4.76744e-09	0.243019	8.94197e-10	4.03831e-10	3.3356e-10	4.74849e-09	0.15847	3.82746e-19	18.4171	1
48	1.49325e-10	2.03982e-12	1.47285e-10	0.993146	5.0584e-12	1.42227e-10	0.0343443	2.89592e-12	2.45548e-12	5.3709e-20	1.42381e-10	0.0199338	0.986754	0.00579125	0
49	2.52261e-10	3.34138e-13	2.51926e-10	0.999337	4.2553e-12	2.47676e-10	0.0168907	4.05591e-12	2.30048e-13	2.83795e-13	2.48873e-10	0.0160357	0.986715	0.00580806	0
50	1.93867e-09	1.32149e-10	1.6511e-09	0.966293	6.13637e-11	1.59021e-09	0.0371547	6.04875e-11	5.63197e-12	1.45757e-12	1.59115e-09	0.0366227	1.64306e-18	17.7843	1
51	2.77169e-09	1.76774e-13	2.77151e-09	0.999968	0	2.77151e-09	0	0	3.97183e-11	0	2.7336e-09	0	0.986573	0.0058709	0
52	9.78304e-09	2.66539e-10	9.45079e-09	0.986289	1.15849e-09	8.29424e-09	0.122556	7.11217e-10	3.33042e-10	2.46552e-10	8.29098e-09	0.0790048	6.16903e-30	29.2098	1
53	2.18933e-08	1.25342e-10	2.161e-08	0.99714	1.77673e-09	1.98351e-08	0.0822107	8.55661e-10	7.51086e-10	4.61915e-10	1.99039e-08	0.0412178	4.86822e-10	9.31263	1
54	2.62965e-08	6.02562e-10	2.55038e-08	0.988483	3.62716e-09	2.18721e-08	0.142246	2.39033e-09	1.06755e-09	4.98348e-10	2.15174e-08	0.0999812	4.25794e-16	15.3708	1
55	1.66924e-07	9.0459e-10	1.6602e-07	0.997287	3.5641e-08	1.30383e-07	0.214673	2.02529e-08	1.38817e-08	3.74171e-09	1.30262e-07	0.134558	0.98678	0.00577944	0
56	1.56409e-07	4.00398e-08	1.10826e-07	0.862815	3.72109e-08	7.37004e-08	0.335502	2.41471e-08	8.76109e-09	7.34094e-09	7.36061e-08	0.247021	2.90125e-20	19.5374	1
57	6.45401e-07	7.43685e-08	5.48676e-07	0.940811	2.01706e-07	3.48878e-07	0.366349	1.36606e-07	4.10669e-08	3.1849e-08	3.51143e-07	0.280074	2.86309e-19	18.5432	1
58	1.77635e-07	2.3488e-08	1.48749e-07	0.931692	4.15497e-08	1.07132e-07	0.279454	3.10811e-08	8.92684e-09	3.24408e-09	1.08124e-07	0.223276	2.31454e-16	15.6355	1
59	8.67443e-09	9.59421e-10	7.53596e-09	0.943143	8.13363e-10	6.72363e-09	0.107916	5.82723e-10	1.15839e-10	1.61191e-10	6.75783e-09	0.0793841	3.37615e-18	17.4716	1
60	2.9234e-06	1.18117e-06	1.59557e-06	0.77273	7.21498e-07	8.7782e-07	0.451128	4.79357e-07	1.42073e-07	1.37984e-07	8.7915e-07	0.352856	1.45532e-20	19.837	1
61	5.38549e-08	1.44846e-08	3.69749e-08	0.855432	1.04863e-08	2.64685e-08	0.28376	6.77094e-09	1.8957e-09	2.29863e-09	2.65977e-08	0.202913	1.32353e-17	16.8783	1
62	2.29066e-09	1.11309e-10	2.14643e-09	0.975429	1.25137e-10	2.02118e-09	0.0583032	3.43161e-11	2.71751e-11	6.08478e-11	2.03485e-09	0.0165845	5.30008e-09	8.27572	1
63	2.44285e-09	5.58877e-11	2.37066e-09	0.988501	8.74936e-11	2.28317e-09	0.0369068	5.21738e-11	4.80808e-11	0	2.27605e-09	0.0224092	5.71949e-17	16.2426	1
64	5.1307e-09	7.2153e-10	4.29723e-09	0.927099	5.51975e-10	3.74456e-09	0.12847	2.73581e-10	2.15453e-10	1.00462e-10	3.7483e-09	0.068023	1.94271e-21	20.7116	1
65	6.23527e-08	7.69823e-09	5.25551e-08	0.936415	2.59279e-08	2.62996e-08	0.496441	1.45774e-08	1.16568e-08	3.10302e-10	2.64489e-08	0.355319	4.22717e-21	20.374	1
66	2.25187e-07	1.43796e-08	2.03414e-07	0.967699	1.48026e-07	5.1504e-08	0.741873	6.43426e-08	8.20684e-08	3.94567e-09	5.118e-08	0.55697	6.70803e-23	22.1734	1
67	3.03e-08	8.12409e-10	2.92761e-08	0.986509	3.95699e-09	2.53239e-08	0.135139	2.06523e-09	1.51071e-09	4.33586e-10	2.54894e-08	0.0749505	1.75767e-07	6.75506	1
68	1.70597e-07	6.13404e-08	1.0285e-07	0.800638	3.45612e-08	6.81693e-08	0.336426	2.11533e-08	9.49307e-09	6.55819e-09	6.82546e-08	0.236594	1.10278e-21	20.9575	1
69	6.77654e-07	1.65283e-07	4.9155e-07	0.869724	1.98307e-07	2.94851e-07	0.402116	1.20263e-07	4.75691e-08	4.35271e-08	2.96225e-07	0.288755	3.22757e-21	20.4911	1
70	4.91945e-07	1.38131e-07	3.33947e-07	0.84842	1.41143e-07	1.94246e-07	0.420833	9.17503e-08	3.39234e-08	2.43757e-08	1.95287e-07	0.319646	1.38362e-21	20.859	1
71	1.4373e-07	4.17584e-08	9.66277e-08	0.842604	3.6138e-08	6.07318e-08	0.373057	2.20396e-08	8.93992e-09	8.07629e-09	6.07027e-08	0.266364	8.91055e-20	19.0501	1
72	5.14709e-08	1.31089e-08	3.6245e-08	0.863664	1.05104e-08	2.58128e-08	0.289357	6.53314e-09	2.48343e-09	2.01648e-09	2.58536e-08	0.201723	1.037e-19	18.9842	1
73	1.17032e-06	5.13253e-07	5.94534e-07	0.750233	2.69038e-07	3.26868e-07	0.451477	1.77017e-07	5.46241e-08	5.42814e-08	3.26983e-07	0.351225	5.11441e-21	20.2912	1
74	4.16083e-08	2.77019e-09	3.83387e-08	0.966158	7.71328e-09	3.06607e-08	0.201003	5.54797e-09	1.14088e-09	1.60144e-09	3.06901e-08	0.153098	1.30076e-20	19.8858	1
75	2.90728e-09	4.3451e-11	2.84844e-09	0.992503	9.86007e-11	2.7499e-09	0.0346149	7.67048e-11	1.98795e-11	1.1615e-11	2.75853e-09	0.0270541	3.80773e-14	13.4193	1
76	2.24789e-09	3.96459e-11	2.20825e-09	0.991142	7.82571e-11	2.13007e-09	0.0354373	6.60008e-11	1.24935e-11	1.24717e-12	2.12552e-09	0.0301164	0.986737	0.00579873	0
77	6.79374e-08	1.43725e-08	5.12599e-08	0.888159	1.23419e-08	3.8982e-08	0.24047	7.94761e-09	3.0435e-09	1.74687e-09	3.91867e-08	0.168616	1.23609e-18	17.9079	1
78	2.1585e-08	2.53608e-09	1.8591e-08	0.939488	1.94793e-09	1.66398e-08	0.104797	1.25364e-09	3.3409e-10	4.20949e-10	1.68157e-08	0.0693794	6.13421e-23	22.2122	1
79	5.77749e-08	1.16066e-08	4.49176e-08	0.894012	8.33998e-09	3.65659e-08	0.185721	5.13226e-09	2.4988e-09	1.41205e-09	3.66211e-08	0.122919	1.64541e-17	16.7837	1
80	2.32317e-08	4.14069e-10	2.25635e-08	0.991064	3.34307e-09	1.92243e-08	0.148137	2.11965e-09	1.06943e-09	4.47725e-10	1.92819e-08	0.0990422	2.91186e-22	21.5358	1
81	7.44487e-08	8.83708e-09	6.3712e-08	0.938877	1.80102e-08	4.57417e-08	0.282505	7.29143e-09	9.09719e-09	2.35432e-09	4.59312e-08	0.136999	1.29984e-25	24.8861	1
82	3.31978e-08	3.45251e-10	3.23142e-08	0.99482	4.20165e-09	2.81155e-08	0.130013	2.88858e-09	1.1915e-09	3.83364e-10	2.82504e-08	0.0927642	4.51655e-24	23.3452	1
83	2.5933e-08	4.81241e-10	2.52287e-08	0.990688	2.35749e-09	2.2874e-08	0.0934345	1.54596e-09	7.76449e-10	2.1483e-10	2.27961e-08	0.0635099	4.5201e-14	13.3449	1
84	6.61033e-08	2.11353e-09	6.3428e-08	0.983893	1.27561e-08	5.06719e-08	0.201112	7.71721e-09	4.17345e-09	2.02061e-09	5.06375e-08	0.132247	1.00411e-17	16.9982	1
85	5.25291e-07	7.94184e-08	4.17265e-07	0.921816	1.27414e-07	2.88592e-07	0.306278	7.64602e-08	4.65411e-08	1.56461e-08	2.8872e-07	0.209376	4.81834e-22	21.3171	1
86	5.8516e-08	1.07491e-08	4.5908e-08	0.903674	1.25949e-08	3.32855e-08	0.274515	8.84352e-09	2.64376e-09	1.79299e-09	3.35618e-08	0.208547	4.85949e-16	15.3134	1
87	2.55333e-08	1.84704e-09	2.34507e-08	0.963164	3.81632e-09	1.96378e-08	0.162714	1.99406e-09	1.28573e-09	6.57372e-10	1.96591e-08	0.0920912	4.53201e-20	19.3437	1
88	3.55204e-09	9.00946e-11	3.44238e-09	0.98724	8.17886e-11	3.36064e-09	0.023759	1.26263e-11	3.51104e-11	3.65567e-11	3.37165e-09	0.00373086	1.8448e-22	21.734	1
89	9.85328e-09	1.64206e-09	7.96221e-09	0.912988	1.28208e-09	6.6836e-09	0.16095	9.28263e-10	2.73012e-10	1.40263e-10	6.66793e-09	0.122201	1.82808e-30	29.738	1
90	2.94729e-09	1.4193e-11	2.9331e-09	0.997589	5.40845e-11	2.87904e-09	0.0184392	3.98349e-11	9.12587e-13	2.76947e-12	2.89164e-09	0.0135887	0.986742	0.00579641	0
91	1.31883e-07	3.15635e-08	9.60459e-08	0.872371	2.86798e-08	6.72712e-08	0.298901	1.64084e-08	7.59191e-09	6.19653e-09	6.75568e-08	0.195419	1.16429e-15	14.9339	1
92	1.2795e-08	1.83426e-09	1.05454e-08	0.925723	1.35974e-09	9.1844e-09	0.128957	8.53263e-10	3.5304e-10	2.42648e-10	9.2046e-09	0.0848354	1.96144e-11	10.7074	1
93	7.71585e-08	1.8577e-08	5.58155e-08	0.871596	1.78695e-08	3.79973e-08	0.319858	1.37918e-08	3.64076e-09	1.56696e-09	3.82412e-08	0.265059	1.9153e-18	17.7178	1
94	7.50633e-07	3.76522e-08	6.8999e-07	0.974728	5.3277e-07	1.42023e-07	0.789531	2.31345e-07	2.96652e-07	1.39459e-08	1.41602e-07	0.620316	2.98511e-18	17.525	1
95	6.00284e-08	2.10674e-10	5.98177e-08	0.998244	1.67322e-08	4.30891e-08	0.279703	5.161e-09	1.02304e-08	1.9636e-09	4.28281e-08	0.107545	0.986757	0.00578984	0
96	5.33246e-08	4.39197e-09	4.79401e-08	0.957984	8.90788e-09	3.9053e-08	0.185732	5.67061e-09	1.11463e-09	2.17862e-09	3.92905e-08	0.126123	2.90189e-16	15.5373	1
97	3.53184e-07	1.15889e-07	2.22548e-07	0.8201	9.29734e-08	1.29889e-07	0.417178	5.35418e-08	2.15096e-08	2.23706e-08	1.31495e-07	0.289357	1.84381e-21	20.7343	1
98	1.59042e-07	2.3181e-08	1.32948e-07	0.924309	4.31591e-08	9.00083e-08	0.324097	2.72608e-08	1.27455e-08	6.07037e-09	9.0212e-08	0.23206	2.27408e-22	21.6432	1
99	2.30006e-08	3.12553e-09	1.93095e-08	0.929672	3.302e-09	1.60317e-08	0.170789	1.90036e-09	6.32935e-10	8.30349e-10	1.60587e-08	0.105816	3.55187e-19	18.4495	1
100	1.14277e-08	2.04763e-09	9.07895e-09	0.90611	1.59144e-09	7.49206e-09	0.175201	9.89862e-10	3.08074e-10	3.76588e-10	7.48856e-09	0.116751	1.95777e-21	20.7082	1
101	8.46751e-09	1.4928e-09	6.76863e-09	0.907682	1.04796e-09	5.72399e-09	0.154749	6.10525e-10	2.08531e-10	2.56777e-10	5.7794e-09	0.0955449	2.5258e-16	15.5976	1
102	1.43848e-08	2.90667e-09	1.10779e-08	0.893412	2.10904e-09	8.9732e-09	0.190308	1.34487e-09	4.95804e-10	3.95178e-10	8.97484e-09	0.13032	1.34925e-23	22.8699	1
103	2.64049e-08	1.25189e-09	2.47684e-08	0.976036	5.12878e-09	1.96641e-08	0.206865	2.86333e-09	1.80593e-09	7.70621e-10	1.9772e-08	0.126498	3.58784e-18	17.4452	1
104	1.812e-08	2.84978e-10	1.77231e-08	0.99211	1.0806e-09	1.66393e-08	0.0609823	5.22153e-10	5.30115e-10	1.92559e-10	1.68419e-08	0.0300709	2.08238e-13	12.6814	1
105	2.56407e-08	4.34157e-09	2.0958e-08	0.911444	2.2628e-09	1.86948e-08	0.10797	1.33637e-09	5.04553e-10	4.95046e-10	1.88662e-08	0.0661486	1.20695e-22	21.9183	1
106	1.06792e-08	5.9884e-10	9.99502e-09	0.971566	1.57776e-09	8.41815e-09	0.15784	7.84334e-10	6.37474e-10	1.60634e-10	8.42655e-09	0.085153	1.68696e-14	13.7729	1
107	6.39149e-08	9.29241e-09	5.3141e-08	0.92454	1.30692e-08	4.00862e-08	0.245868	7.91923e-09	3.56142e-09	2.0232e-09	4.05714e-08	0.163315	5.7571e-22	21.2398	1
108	1.83856e-08	1.41281e-09	1.64926e-08	0.960909	1.36423e-09	1.51277e-08	0.0827214	5.1149e-10	4.98741e-10	4.37215e-10	1.51046e-08	0.032754	2.11371e-21	20.675	1
109	7.49118e-08	1.22061e-08	6.03285e-08	0.915081	2.73222e-08	3.30882e-08	0.452276	1.44165e-08	1.03892e-08	3.90407e-09	3.30001e-08	0.304039	2.06373e-20	19.6853	1
110	1.01078e-07	2.83403e-08	6.92468e-08	0.848561	2.12855e-08	4.7863e-08	0.307823	1.1982e-08	6.21459e-09	3.58216e-09	4.79982e-08	0.199766	3.44162e-19	18.4632	1
111	2.57153e-08	3.81466e-09	2.13421e-08	0.92293	3.52035e-09	1.78236e-08	0.164934	1.45625e-09	1.98662e-09	4.82571e-10	1.80053e-08	0.0748273	1.8604e-13	12.7304	1
112	2.52687e-08	7.87017e-10	2.41335e-08	0.984329	3.27741e-09	2.08592e-08	0.135786	2.74594e-09	4.68088e-10	1.4373e-10	2.10284e-08	0.1155	2.67202e-13	12.5732	1
113	1.56847e-08	3.40703e-09	1.17174e-08	0.88499	2.97097e-09	8.75409e-09	0.253387	1.55248e-09	5.83484e-10	1.0596e-09	8.85949e-09	0.149106	9.58266e-24	23.0185	1
114	4.90957e-07	2.07132e-07	2.49251e-07	0.761937	1.0965e-07	1.39206e-07	0.440617	8.06537e-08	1.84692e-08	1.45294e-08	1.39844e-07	0.36578	6.78739e-22	21.1683	1
115	3.57955e-08	8.99231e-09	2.54532e-08	0.865613	5.54069e-09	1.99324e-08	0.217511	4.1809e-09	5.43318e-10	9.77456e-10	1.99393e-08	0.173336	7.65891e-16	15.1158	1
116	7.12885e-09	5.45841e-10	6.49326e-09	0.960976	4.40862e-11	6.4492e-09	0.00678951	3.21572e-17	6.15584e-11	6.38334e-11	6.42712e-09	5.00336e-09	3.27429e-22	21.4849	1
117	6.48516e-09	2.85604e-10	6.1262e-09	0.97775	3.44187e-10	5.78161e-09	0.0561865	2.66003e-10	2.79534e-11	4.91264e-11	5.81487e-09	0.0437443	1.42707e-17	16.8456	1
118	6.12246e-09	3.37134e-10	5.78532e-09	0.972078	1.77241e-10	5.60818e-09	0.0306358	5.13051e-11	5.61505e-11	9.736e-11	5.56843e-09	0.00912945	0.986853	0.00574759	0
119	4.89548e-08	8.34068e-09	3.96706e-08	0.9109	1.02362e-08	2.94795e-08	0.257737	6.13155e-09	2.44624e-09	1.87632e-09	2.97969e-08	0.17066	7.25288e-17	16.1395	1
120	1.1362e-08	1.61282e-09	9.43894e-09	0.926432	1.28857e-09	8.14336e-09	0.136617	8.13866e-10	2.54234e-10	1.83733e-10	8.05378e-09	0.0917793	5.1893e-15	14.2849	1
121	1.94186e-07	1.31493e-08	1.74282e-07	0.965724	1.26582e-07	4.45437e-08	0.739702	5.9364e-08	6.47403e-08	3.68975e-09	4.42526e-08	0.57292	7.40934e-22	21.1302	1
122	3.48742e-08	8.51026e-09	2.4979e-08	0.869783	5.18051e-09	1.97854e-08	0.207503	3.09316e-09	1.71476e-09	5.02004e-10	1.97148e-08	0.135617	3.76092e-23	22.4247	1
123	3.78874e-08	9.10296e-10	3.67514e-08	0.987918	7.86326e-09	2.88959e-08	0.213913	4.56151e-09	2.54951e-09	1.26417e-09	2.90034e-08	0.135901	6.03563e-15	14.2193	1
124	5.19648e-07	1.31503e-07	3.67103e-07	0.864591	2.0599e-07	1.62208e-07	0.559454	1.04689e-07	8.74364e-08	2.74093e-08	1.61703e-07	0.392989	7.94314e-20	19.1	1
125	1.94269e-08	9.73288e-12	1.94172e-08	0.999749	1.65343e-09	1.77642e-08	0.0851508	6.82491e-10	8.7777e-10	8.8277e-11	1.79191e-08	0.0366899	0.98665	0.00583679	0
126	1.3845e-07	1.16583e-08	1.24894e-07	0.956999	4.05611e-08	8.43457e-08	0.324731	2.39761e-08	1.23677e-08	7.71079e-09	8.41533e-08	0.221735	3.1394e-13	12.5032	1
127	8.19884e-09	6.04281e-10	7.46754e-09	0.962477	5.86457e-10	6.88228e-09	0.0785215	2.45938e-10	1.46221e-10	1.80048e-10	6.90541e-09	0.0343905	6.64019e-19	18.1778	1
128	3.65685e-08	1.18788e-08	2.33306e-08	0.822012	7.18174e-09	1.61791e-08	0.307426	4.12508e-09	1.65844e-09	1.87791e-09	1.62324e-08	0.202632	5.53519e-15	14.2569	1
129	6.75649e-09	5.51848e-11	6.66323e-09	0.995912	5.0518e-10	6.15827e-09	0.0758136	3.02904e-10	1.09116e-10	7.30178e-11	6.18765e-09	0.0466685	0.003074	2.5123	1
130	4.20932e-09	4.07065e-11	4.14312e-09	0.995158	1.01372e-11	4.13299e-09	0.00244675	0	2.71023e-11	3.32817e-11	4.10485e-09	0	3.36193e-10	9.47341	1
131	4.04666e-08	3.85524e-09	3.5728e-08	0.951244	8.17798e-09	2.75691e-08	0.228774	4.1204e-09	3.35969e-09	9.79829e-10	2.78866e-08	0.128734	7.62969e-18	17.1175	1
132	1.21785e-08	4.74355e-10	1.15396e-08	0.980356	7.16227e-10	1.0824e-08	0.0620638	5.20615e-10	1.63899e-10	7.54572e-11	1.07828e-08	0.046058	1.80765e-15	14.7429	1
133	1.82372e-08	7.66809e-10	1.73525e-08	0.978757	2.12758e-09	1.52338e-08	0.122547	6.90722e-10	1.09191e-09	4.7689e-10	1.5282e-08	0.0432438	7.88102e-15	14.1034	1
134	1.08815e-08	8.13827e-10	9.92815e-09	0.961902	1.12412e-09	8.80274e-09	0.11324	7.62429e-10	2.9983e-10	1.49212e-10	8.84369e-09	0.0793691	3.3261e-17	16.4781	1
135	8.15977e-08	1.55986e-08	6.31226e-08	0.899576	2.912e-08	3.40975e-08	0.460632	1.53278e-08	1.14612e-08	3.60894e-09	3.41091e-08	0.310048	1.05608e-17	16.9763	1
136	2.44444e-08	5.84371e-09	1.75543e-08	0.872684	3.51113e-09	1.40327e-08	0.200134	2.11371e-09	7.37833e-10	7.57941e-10	1.39717e-08	0.131406	7.51333e-20	19.1242	1
137	7.352e-07	1.42702e-07	5.72483e-07	0.897852	3.04325e-07	2.70845e-07	0.529104	1.76331e-07	1.06352e-07	3.78856e-08	2.71477e-07	0.393764	7.03708e-18	17.1526	1
138	3.43974e-07	8.83631e-09	3.29238e-07	0.987111	2.46492e-07	7.76097e-08	0.760539	8.61364e-08	1.60267e-07	8.38771e-09	7.7254e-08	0.527181	1.15556e-12	11.9372	1
139	8.16777e-08	1.43146e-08	6.58761e-08	0.90821	2.59805e-08	3.99381e-08	0.39413	1.51657e-08	9.77138e-09	3.74255e-09	3.97237e-08	0.276296	5.51726e-21	20.2583	1
140	2.46713e-08	2.55834e-09	2.16057e-08	0.946797	3.32562e-09	1.82769e-08	0.153946	1.52085e-09	1.81222e-09	4.2051e-10	1.83931e-08	0.0763714	2.984e-19	18.5252	1
141	4.92641e-09	2.71436e-10	4.62403e-09	0.972066	1.4599e-10	4.47809e-09	0.0315717	1.03554e-10	5.26413e-11	6.63978e-12	4.4833e-09	0.0225764	6.24419e-12	11.2045	1
142	7.547e-09	1.34717e-09	5.99474e-09	0.906492	7.92691e-10	5.2017e-09	0.132239	3.86723e-10	1.72108e-10	2.5938e-10	5.23454e-09	0.0687965	1.9203e-24	23.7166	1
143	4.72665e-09	6.95197e-11	4.61972e-09	0.992627	1.06714e-10	4.51313e-09	0.0230989	7.17137e-11	3.7899e-11	0	4.48554e-09	0.0157361	1.84975e-06	5.73289	1
144	9.84272e-09	1.55848e-09	8.0156e-09	0.917546	8.64941e-10	7.15431e-09	0.107858	3.6615e-10	4.0361e-10	1.59552e-10	7.18043e-09	0.0485187	5.22426e-17	16.282	1
145	1.34078e-08	8.17879e-10	1.24184e-08	0.969043	7.90727e-10	1.16281e-08	0.0636717	1.32325e-10	3.91795e-10	2.55289e-10	1.17174e-08	0.011167	2.40417e-16	15.619	1
146	1.02346e-08	8.38952e-10	9.2569e-09	0.958164	7.8243e-10	8.47439e-09	0.0845247	5.61304e-10	9.95253e-11	1.74572e-10	8.46186e-09	0.0622071	3.76623e-16	15.4241	1
147	4.08939e-08	7.44407e-09	3.23625e-08	0.904538	6.68634e-09	2.569e-08	0.206519	4.20277e-09	1.11952e-09	1.53382e-09	2.57624e-08	0.140255	2.12458e-18	17.6727	1
148	1.43775e-08	2.30424e-09	1.16903e-08	0.916489	1.41048e-09	1.02772e-08	0.120681	1.1266e-09	9.61072e-11	2.09407e-10	1.02644e-08	0.0989027	1.83065e-23	22.7374	1
149	6.80581e-08	1.10733e-08	5.56398e-08	0.915104	1.97771e-08	3.58741e-08	0.355376	1.02999e-08	5.47183e-09	3.82828e-09	3.6064e-08	0.222154	7.95938e-13	12.0991	1
150	1.81313e-07	2.85253e-08	1.47396e-07	0.918121	8.07392e-08	6.69224e-08	0.546785	4.44617e-08	3.03526e-08	8.70027e-09	6.72893e-08	0.397864	1.28062e-19	18.8926	1
151	8.87835e-08	2.15899e-09	8.58896e-08	0.987775	3.10513e-08	5.49706e-08	0.36097	1.8293e-08	1.01477e-08	3.94173e-09	5.52272e-08	0.248816	9.42846e-18	17.0256	1
152	7.78273e-08	1.18366e-08	6.37014e-08	0.920965	3.12988e-08	3.2376e-08	0.491542	1.38397e-08	1.68764e-08	2.57088e-09	3.24251e-08	0.299142	1.50389e-19	18.8228	1
153	5.47097e-08	6.82088e-09	4.61849e-08	0.935742	1.34759e-08	3.27819e-08	0.291322	4.43454e-09	8.33353e-09	1.06066e-09	3.30085e-08	0.118434	2.02827e-17	16.6929	1
154	7.11435e-07	1.41281e-07	5.56032e-07	0.895288	3.29012e-07	2.31156e-07	0.587344	1.56423e-07	1.53007e-07	3.99653e-08	2.32127e-07	0.402582	9.46388e-17	16.0239	1
155	1.48613e-08	1.01519e-09	1.36874e-08	0.965257	3.29107e-09	1.04038e-08	0.240314	1.47993e-09	1.88389e-09	2.58593e-10	1.03355e-08	0.125254	4.92148e-08	7.3079	1
156	3.02025e-09	7.40475e-11	2.88041e-09	0.987728	2.02363e-11	2.86018e-09	0.00702547	7.40096e-12	7.50898e-12	3.50982e-12	2.87299e-09	0.00256943	3.96105e-18	17.4022	1
157	8.05581e-09	3.51188e-10	7.59043e-09	0.977987	6.36666e-10	6.95355e-09	0.0838799	4.31582e-10	1.5348e-10	7.8526e-11	6.9938e-09	0.0581225	3.00689e-21	20.5219	1
158	5.39683e-09	1.33275e-10	5.21191e-09	0.987587	3.74143e-10	4.83809e-09	0.0717816	1.8647e-10	1.37935e-10	8.8011e-11	4.82148e-09	0.0372348	4.39326e-08	7.35721	1
159	1.10262e-08	1.01906e-09	9.73912e-09	0.952757	6.77466e-10	9.06257e-09	0.0695548	2.49363e-10	3.67505e-10	1.28921e-10	9.0944e-09	0.0266877	7.46582e-16	15.1269	1
160	1.01703e-08	1.04518e-09	8.87383e-09	0.947316	1.25415e-09	7.62163e-09	0.1413	8.89154e-10	2.16702e-10	2.21704e-10	7.63095e-09	0.104359	5.98669e-19	18.2228	1
161	3.14379e-08	3.01236e-09	2.79664e-08	0.950916	3.63578e-09	2.43341e-08	0.129989	1.73288e-09	1.75285e-09	4.4012e-10	2.40839e-08	0.067122	1.47687e-19	18.8307	1
162	2.90712e-08	5.23855e-09	2.29541e-08	0.905589	3.64091e-09	1.93232e-08	0.158548	2.24056e-09	7.47572e-10	7.79033e-10	1.92153e-08	0.104426	4.33914e-18	17.3626	1
163	2.63213e-08	1.63287e-09	2.4183e-08	0.968537	2.27039e-09	2.19152e-08	0.0938738	1.27902e-09	8.95824e-10	3.87488e-10	2.19053e-08	0.0551673	1.39157e-13	12.8565	1
164	1.34151e-07	3.91022e-09	1.28981e-07	0.98533	6.88122e-08	6.05396e-08	0.531977	3.59972e-08	3.17232e-08	5.99986e-09	6.09204e-08	0.371421	1.99154e-21	20.7008	1
165	1.82349e-07	1.83553e-08	1.62013e-07	0.948353	8.43825e-08	7.75373e-08	0.521138	3.27362e-08	4.85212e-08	9.08437e-09	7.74042e-08	0.297222	4.25537e-15	14.3711	1
166	2.61108e-08	1.83839e-09	2.39547e-08	0.964175	4.56788e-09	1.93861e-08	0.190694	2.75279e-09	1.04956e-09	8.76157e-10	1.95412e-08	0.123477	3.0898e-19	18.5101	1
167	1.88558e-06	1.78936e-08	1.86769e-06	0.995244	1.36215e-06	5.18207e-07	0.72441	4.33701e-07	8.83219e-07	9.43449e-08	5.19912e-07	0.454798	0.986726	0.00580325	0
168	3.92104e-07	8.28918e-08	2.92007e-07	0.888394	1.39551e-07	1.53232e-07	0.476636	5.8057e-08	7.52797e-08	9.49954e-09	1.54853e-07	0.272683	7.73104e-19	18.1118	1
169	1.0263e-08	3.59602e-10	9.75974e-09	0.982351	9.6051e-10	8.7977e-09	0.0984309	5.1745e-10	4.47253e-10	1.99585e-12	8.84277e-09	0.0552819	8.10672e-20	19.0912	1
170	5.05982e-09	2.70252e-10	4.71712e-09	0.972956	2.11912e-10	4.50554e-09	0.0449209	1.01841e-10	1.00215e-10	8.76493e-12	4.52706e-09	0.0220011	2.00091e-17	16.6988	1
171	7.94243e-09	9.21347e-11	7.85029e-09	0.994183	1.00085e-09	6.85138e-09	0.12746	5.03368e-10	4.4147e-10	9.67624e-11	6.879e-09	0.0681852	0.986803	0.00576943	0
172	4.95329e-09	4.27994e-11	4.91048e-09	0.99567	4.76876e-10	4.43448e-09	0.0970967	2.82195e-10	1.51424e-10	8.22411e-11	4.44002e-09	0.0597591	0.986754	0.005791	0
173	1.04038e-08	3.27707e-10	1.00761e-08	0.984125	3.99735e-10	9.67669e-09	0.0396703	1.46784e-10	2.31498e-10	8.7414e-11	9.66909e-09	0.0149538	0.986754	0.00579089	0
174	1.39634e-08	1.12009e-09	1.26321e-08	0.959087	1.31534e-09	1.13147e-08	0.104143	6.57351e-10	5.0312e-10	2.10913e-10	1.14018e-08	0.0545106	3.74942e-17	16.426	1
175	1.48819e-08	3.69568e-10	1.45124e-08	0.987505	9.8552e-10	1.35285e-08	0.0679015	5.72945e-10	4.193e-10	1.08174e-10	1.34776e-08	0.0407773	0.986736	0.00579895	0
176	1.54029e-08	1.38307e-09	1.38176e-08	0.954073	1.59964e-09	1.22206e-08	0.115746	1.22576e-09	2.09024e-10	2.02761e-10	1.21763e-08	0.0914606	2.52685e-30	29.5974	1
177	4.03633e-08	1.46742e-10	3.98736e-08	0.99819	1.35839e-08	2.63264e-08	0.340361	4.39638e-09	8.03715e-09	1.24812e-09	2.64005e-08	0.142754	9.29879e-12	11.0316	1
178	3.71006e-08	1.12914e-09	3.559e-08	0.984679	1.05476e-08	2.50908e-08	0.295963	5.85918e-09	4.58951e-09	1.20542e-09	2.50047e-08	0.189839	5.5527e-15	14.2555	1
179	3.97341e-08	9.16438e-11	3.96424e-08	0.998846	1.67914e-08	2.28995e-08	0.423053	6.38987e-09	9.38658e-09	1.41573e-09	2.3081e-08	0.21682	0.986725	0.00580378	0
180	2.11585e-06	6.34325e-07	1.40711e-06	0.83706	6.61477e-07	7.4987e-07	0.468685	3.8493e-07	1.92339e-07	1.11502e-07	7.58007e-07	0.33679	2.05078e-21	20.6881	1
181	4.45654e-07	3.9113e-10	4.45262e-07	0.999561	2.90492e-07	1.58369e-07	0.647177	9.4072e-08	1.74331e-07	3.06231e-08	1.59486e-07	0.371008	0.986744	0.00579562	0
182	6.61561e-07	1.63321e-08	6.41106e-07	0.987584	4.52036e-07	1.90715e-07	0.703283	1.54956e-07	2.6549e-07	4.63576e-08	1.9228e-07	0.446256	1.11507e-16	15.9527	1
183	1.44328e-08	3.52507e-10	1.39926e-08	0.987717	4.45537e-09	9.5337e-09	0.318489	1.70315e-09	2.6018e-09	4.38049e-10	9.42542e-09	0.153043	6.84616e-16	15.1646	1
184	4.6298e-09	7.68554e-11	4.55294e-09	0.991665	1.70883e-10	4.38212e-09	0.0375318	5.27872e-11	4.7466e-11	5.52204e-11	4.40859e-09	0.011832	0.98678	0.00577978	0
185	9.32448e-09	4.06659e-10	8.76174e-09	0.977989	1.05229e-09	7.70945e-09	0.1201	4.21322e-10	5.07633e-10	1.52388e-10	7.73629e-09	0.0516477	1.08701e-16	15.9638	1
186	7.39522e-09	3.7859e-10	6.89844e-09	0.974102	5.56066e-10	6.34293e-09	0.0806011	1.22478e-10	3.44245e-10	1.11982e-10	6.38429e-09	0.0188232	3.94907e-19	18.4035	1
187	7.94273e-09	1.8048e-10	7.65193e-09	0.988599	7.4406e-10	6.90801e-09	0.0972364	3.03235e-10	2.99948e-10	1.77088e-10	6.92271e-09	0.0419647	6.26675e-16	15.203	1
188	1.13332e-08	8.59212e-10	1.03731e-08	0.961357	1.53332e-09	8.84269e-09	0.147776	7.76862e-10	5.62471e-10	2.70435e-10	8.86532e-09	0.0805691	5.18417e-20	19.2853	1
189	1.18872e-08	2.08522e-10	1.16134e-08	0.991194	1.1785e-09	1.04355e-08	0.101473	5.77329e-10	5.36992e-10	1.25295e-10	1.04489e-08	0.0523597	6.16599e-12	11.21	1
190	1.54824e-08	7.17675e-10	1.46051e-08	0.976562	1.82519e-09	1.27818e-08	0.124954	5.72954e-10	8.32858e-10	4.49141e-10	1.2835e-08	0.0427324	5.25534e-24	23.2794	1
191	9.27063e-09	8.76611e-12	9.26185e-09	0.999527	1.37069e-10	9.12485e-09	0.0147992	1.67306e-11	1.00194e-10	2.91075e-12	9.20967e-09	0.00181334	0.986666	0.00583002	0
192	1.92821e-08	2.0674e-10	1.89688e-08	0.994629	2.78764e-09	1.61846e-08	0.146932	3.24934e-10	2.234e-09	4.80118e-10	1.62349e-08	0.0196218	2.35285e-15	14.6284	1
193	2.48753e-08	4.67412e-13	2.48748e-08	0.999991	6.7271e-09	1.81637e-08	0.270265	1.91067e-09	4.30418e-09	8.66751e-10	1.81935e-08	0.0950381	0.986974	0.00569421	0
194	8.98596e-07	1.24145e-08	8.73884e-07	0.993092	5.60938e-07	3.18517e-07	0.637824	2.32195e-07	3.15774e-07	3.78804e-08	3.16993e-07	0.422796	3.96287e-12	11.402	1
195	2.41123e-08	3.87077e-11	2.40736e-08	0.999197	7.74049e-09	1.63316e-08	0.321555	3.03319e-09	4.88741e-09	4.20892e-10	1.63365e-08	0.156594	0.986707	0.00581178	0
196	6.87272e-08	5.78576e-09	6.14373e-08	0.957052	3.47287e-08	2.67154e-08	0.565208	1.14964e-08	2.20644e-08	2.43516e-09	2.64423e-08	0.303026	4.12395e-17	16.3847	1
197	9.28784e-09	1.458e-11	9.27326e-09	0.999215	2.50303e-23	9.27326e-09	2.69919e-15	0	6.10518e-11	9.06907e-11	9.17317e-09	0	0.986782	0.00577899	0
198	7.08724e-09	6.23093e-11	6.96524e-09	0.995603	1.39164e-11	6.95134e-09	0.00199797	1.05654e-15	1.01388e-10	0	6.88562e-09	1.53441e-07	2.17242e-13	12.6631	1
199	6.86938e-09	1.03869e-10	6.76551e-09	0.992411	5.60084e-10	6.20601e-09	0.0827781	3.36847e-10	2.01805e-10	5.60544e-11	6.1802e-09	0.0516871	0.986811	0.00576584	0
200	7.12458e-09	3.66335e-10	6.64577e-09	0.973986	9.23584e-10	5.7216e-09	0.138985	4.35764e-10	3.67178e-10	1.61139e-10	5.72638e-09	0.0707163	1.73701e-13	12.7602	1
201	8.01472e-09	1.67317e-10	7.84739e-09	0.989507	4.97357e-10	7.35049e-09	0.063375	4.07821e-11	3.52129e-10	1.68811e-10	7.35668e-09	0.00551298	0.986779	0.00578005	0
202	1.2651e-08	8.4401e-10	1.16637e-08	0.966085	2.02339e-09	9.63668e-09	0.173532	8.72314e-10	9.90741e-10	3.80388e-10	9.60402e-09	0.0832651	4.61362e-13	12.336	1
203	7.71215e-09	8.68481e-11	7.53012e-09	0.994373	2.97806e-10	7.23251e-09	0.0395476	4.00165e-11	1.75441e-10	4.97399e-11	7.21596e-09	0.00551497	2.03735e-22	21.6909	1
204	1.15244e-08	1.85064e-10	1.12561e-08	0.991945	8.53941e-10	1.04024e-08	0.0758633	3.87131e-10	4.08925e-10	1.10287e-10	1.04966e-08	0.0355696	1.75059e-08	7.75682	1
205	1.01345e-08	9.98379e-11	1.00346e-08	0.995062	7.29603e-10	9.30471e-09	0.0727108	5.71251e-10	1.26837e-10	1.92687e-11	9.33199e-09	0.0576833	0.986728	0.00580234	0
206	9.92247e-09	1.32663e-11	9.9092e-09	0.999331	1.91321e-10	9.71798e-09	0.0193072	2.54508e-13	2.75426e-10	1.39972e-11	9.66876e-09	2.6322e-05	0.986695	0.00581692	0
207	1.56166e-08	2.28989e-10	1.53876e-08	0.992641	4.66892e-10	1.49202e-08	0.030343	2.55293e-10	1.86366e-10	8.36976e-11	1.51028e-08	0.0166226	0.986575	0.0058699	0
208	1.60603e-07	1.43957e-08	1.42111e-07	0.954226	8.26292e-08	5.98892e-08	0.579779	2.66253e-08	5.31688e-08	6.37961e-09	6.00999e-08	0.307008	6.26485e-19	18.2031	1
209	1.05089e-08	8.24263e-12	1.05007e-08	0.999608	1.4535e-09	9.04847e-09	0.138402	3.36032e-10	1.09522e-09	1.30913e-10	9.06935e-09	0.0357276	0.986714	0.00580892	0
210	1.62021e-06	2.00862e-07	1.39792e-06	0.935991	9.5924e-07	4.49722e-07	0.680813	3.72523e-07	5.03019e-07	1.1342e-07	4.54404e-07	0.450491	2.40405e-14	13.6191	1
211	3.30882e-08	5.05672e-09	2.74316e-08	0.920475	9.75544e-09	1.76742e-08	0.355654	4.54849e-09	3.91996e-09	1.5747e-09	1.77353e-08	0.204116	1.30472e-14	13.8845	1
212	1.61026e-08	1.20412e-09	1.47955e-08	0.96189	4.31511e-09	1.04925e-08	0.291411	2.135e-09	1.82975e-09	5.62732e-10	1.04577e-08	0.169543	3.53591e-05	4.4515	1
213	1.01311e-08	7.18144e-11	1.00593e-08	0.996449	8.08767e-10	9.25055e-09	0.0803998	3.61651e-10	4.27552e-10	3.09558e-11	9.32301e-09	0.0373427	0.986753	0.00579172	0
214	6.69463e-09	3.31919e-10	6.25168e-09	0.974933	7.51058e-10	5.49842e-09	0.120179	4.39518e-10	2.18249e-10	1.56892e-10	5.48274e-09	0.0742146	8.24426e-22	21.0838	1
215	6.02638e-09	8.23937e-11	5.91187e-09	0.993144	1.41167e-10	5.77082e-09	0.0238781	1.55107e-11	6.72271e-11	1.08075e-10	5.76511e-09	0.00268323	4.38974e-05	4.35756	1
216	7.59658e-09	1.62181e-10	7.43439e-09	0.989268	1.04038e-09	6.39381e-09	0.139945	4.14939e-10	4.75578e-10	1.4299e-10	6.39467e-09	0.0609344	0.985619	0.00629114	0
217	6.65689e-09	8.69454e-11	6.56994e-09	0.993448	2.57186e-10	6.3131e-09	0.0391438	9.15393e-11	1.65949e-10	6.79459e-12	6.29744e-09	0.0143277	0.986713	0.0058093	0
218	1.34764e-08	4.29105e-10	1.29613e-08	0.983956	2.06428e-09	1.09003e-08	0.159225	9.65061e-10	8.32855e-10	3.12315e-10	1.08196e-08	0.0818916	5.9547e-08	7.22514	1
219	7.09728e-09	5.43357e-11	7.04294e-09	0.996165	1.62617e-10	6.88038e-09	0.0230891	4.47096e-11	1.01629e-10	0	6.916e-09	0.00642313	0.98674	0.00579745	0
220	1.13255e-08	5.32528e-10	1.06387e-08	0.976232	1.50989e-09	9.1324e-09	0.141876	8.68793e-10	6.31997e-10	6.20928e-11	9.13314e-09	0.0868625	8.3307e-15	14.0793	1
221	6.10334e-09	2.65659e-14	6.10331e-09	0.999998	2.31602e-10	5.87173e-09	0.0379468	1.6941e-10	5.04523e-11	5.5273e-12	5.95146e-09	0.0276774	0.986837	0.00575457	0
222	6.50222e-09	5.23408e-12	6.49698e-09	0.999597	2.96958e-10	6.20029e-09	0.0457052	1.06558e-12	2.28198e-10	7.63305e-11	6.24637e-09	0.000170563	0.986727	0.00580295	0
223	4.41526e-09	4.39278e-11	4.37133e-09	0.995013	1.47995e-10	4.22345e-09	0.033855	8.77642e-11	5.86816e-11	1.32206e-11	4.23841e-09	0.0202868	0.986745	0.00579509	0
224	5.2678e-09	5.33413e-11	5.21445e-09	0.994924	0	5.21445e-09	0	0	4.21891e-12	4.80483e-11	5.13574e-09	0	0.98674	0.00579738	0
225	6.86782e-09	8.47614e-11	6.78306e-09	0.99381	5.81903e-10	6.20088e-09	0.0857912	2.10842e-10	3.21253e-10	9.99675e-11	6.22473e-09	0.0327619	0.986751	0.00579224	0
226	5.70154e-09	9.70512e-11	5.57194e-09	0.991457	1.07205e-10	5.46479e-09	0.01924	1.33107e-17	8.98896e-11	6.68802e-11	5.43696e-09	2.44818e-09	8.62205e-12	11.0644	1
227	6.57358e-09	7.0936e-11	6.42244e-09	0.994609	4.79875e-10	5.94238e-09	0.0747207	2.47417e-10	1.72919e-10	5.48893e-11	5.98502e-09	0.0396984	2.71772e-09	8.5658	1
228	7.01863e-09	2.65016e-10	6.71003e-09	0.980944	7.00774e-10	6.00917e-09	0.104438	4.84792e-10	1.44878e-10	1.0644e-10	5.99486e-09	0.0748176	1.60705e-24	23.794	1
229	5.4377e-09	4.33419e-11	5.35428e-09	0.996014	4.66348e-10	4.88827e-09	0.0870927	2.93889e-10	1.43266e-10	4.17486e-11	4.90498e-09	0.0565294	2.98025e-14	13.5257	1
230	5.84083e-09	3.96031e-11	5.75118e-09	0.996613	2.60346e-10	5.49114e-09	0.0452659	2.65207e-11	2.19059e-10	2.56489e-11	5.47173e-09	0.00482348	5.8601e-17	16.2321	1
231	4.13633e-09	1.20634e-11	4.09989e-09	0.998545	2.03357e-10	3.89676e-09	0.0495979	1.32917e-10	2.66932e-11	4.26283e-12	3.90775e-09	0.0328947	1.56809e-14	13.8046	1
232	8.89529e-09	5.57033e-10	8.26622e-09	0.968192	5.29909e-10	7.73612e-09	0.0641068	2.71458e-10	2.90442e-10	3.15107e-11	7.71883e-09	0.0339735	3.08454e-17	16.5108	1
233	4.461e-09	2.5609e-12	4.45843e-09	0.999713	6.93387e-11	4.38914e-09	0.0155521	5.71856e-11	5.51926e-12	0	4.38986e-09	0.0128592	0.986755	0.0057907	0
234	1.07055e-08	5.18482e-10	9.98792e-09	0.975531	1.04316e-09	8.94688e-09	0.10442	2.97066e-10	7.14494e-10	1.43285e-10	8.97937e-09	0.0320237	2.085e-15	14.6809	1
235	4.76279e-09	1.24635e-12	4.76154e-09	0.999869	6.7404e-11	4.69419e-09	0.0141558	6.5966e-11	2.15798e-11	0	4.70138e-09	0.0138371	0.986803	0.00576961	0
236	4.80298e-09	7.17459e-12	4.7958e-09	0.999253	6.63805e-11	4.72946e-09	0.0138413	7.84284e-12	3.45441e-11	3.08108e-11	4.74213e-09	0.00165113	0.986715	0.00580824	0
237	5.33323e-09	1.01173e-11	5.3231e-09	0.999051	4.66247e-11	5.27651e-09	0.00875889	7.04606e-17	9.96602e-11	2.16068e-11	5.2203e-09	1.34974e-08	0.986713	0.00580933	0
238	4.14413e-09	5.97299e-11	4.06238e-09	0.992771	8.99303e-11	3.97254e-09	0.0221369	5.46197e-11	2.22381e-11	2.40469e-11	3.98163e-09	0.0135323	2.47257e-11	10.6069	1
239	8.22819e-09	4.65884e-11	8.1816e-09	0.997165	5.58724e-10	7.62245e-09	0.0682939	1.51032e-10	3.36224e-10	5.38895e-11	7.62828e-09	0.0194145	0.986746	0.0057947	0
240	5.63078e-09	7.38434e-11	5.55693e-09	0.993421	4.23536e-10	5.13361e-09	0.0762147	2.04325e-10	2.12967e-10	3.36391e-11	5.16757e-09	0.0380359	0.987301	0.00555039	0
241	6.00382e-09	1.25057e-11	5.9913e-09	0.998958	5.81961e-10	5.40953e-09	0.0971313	3.11141e-10	3.04903e-10	1.46786e-11	5.42409e-09	0.0542509	0.986756	0.00579043	0
242	4.47458e-09	1.80237e-11	4.45655e-09	0.997984	2.76544e-10	4.18022e-09	0.0620504	5.80018e-11	1.68296e-10	4.35933e-11	4.17026e-09	0.0137176	0.986766	0.00578587	0
243	3.56328e-09	2.40315e-11	3.50628e-09	0.996633	1.24733e-10	3.38159e-09	0.0355736	2.77352e-11	8.55076e-11	1.50845e-11	3.38357e-09	0.00813038	3.6929e-15	14.4326	1
244	4.5584e-09	3.72454e-11	4.48114e-09	0.995916	2.8494e-10	4.19619e-09	0.0635867	1.73957e-10	1.04552e-10	1.99133e-11	4.23707e-09	0.0394368	8.42183e-06	5.07459	1
245	2.73581e-09	9.53163e-12	2.70841e-09	0.998262	6.58501e-12	2.70183e-09	0.00243132	2.62745e-17	2.18088e-11	6.37974e-13	2.69687e-09	9.74259e-09	2.13829e-11	10.6699	1
246	4.83304e-09	4.0497e-12	4.82898e-09	0.999581	1.62609e-10	4.66653e-09	0.0336725	7.80297e-11	8.73308e-11	9.48634e-12	4.70422e-09	0.0163165	0.986692	0.00581829	0
247	3.20158e-09	9.51466e-13	3.20063e-09	0.999851	3.98531e-11	3.1608e-09	0.0124516	3.18362e-11	5.14842e-12	9.53918e-12	3.15651e-09	0.00998518	0.986738	0.00579808	0
248	5.5646e-09	2.79213e-11	5.49343e-09	0.997496	3.74132e-10	5.11934e-09	0.0681048	2.54875e-10	1.12762e-10	3.22534e-11	5.12974e-09	0.047334	8.73824e-14	13.0586	1
249	2.43769e-09	1.36329e-12	2.43632e-09	0.99972	1.20913e-11	2.42424e-09	0.00496292	3.82882e-12	1.20546e-11	3.75433e-12	2.42289e-09	0.00157778	0.986724	0.00580452	0
250	4.04788e-09	2.36637e-12	4.04551e-09	0.999708	1.02487e-10	3.94315e-09	0.0253327	5.25836e-11	5.10831e-11	1.53551e-11	3.93012e-09	0.013203	0.986742	0.00579641	0
251	3.34245e-09	3.24353e-12	3.3392e-09	0.999515	1.18945e-10	3.22032e-09	0.0356201	6.40048e-11	4.8675e-11	1.07031e-11	3.25441e-09	0.0192878	0.98672	0.00580605	0
252	4.51351e-09	1.10476e-10	4.3768e-09	0.98769	1.08358e-10	4.26848e-09	0.0247572	6.53794e-12	9.53887e-11	3.63288e-11	4.26832e-09	0.00152939	4.24098e-11	10.3725	1
253	4.55675e-09	1.95616e-11	4.53719e-09	0.997851	3.59611e-10	4.17749e-09	0.0792601	1.68922e-10	1.97454e-10	1.8281e-11	4.18735e-09	0.0387766	0.986733	0.00580019	0
254	4.0103e-09	3.74147e-11	3.97288e-09	0.995324	4.71987e-10	3.50116e-09	0.118794	2.2018e-10	2.41844e-10	2.91955e-11	3.52372e-09	0.0588104	0.986736	0.00579906	0
255	5.23181e-09	9.36915e-12	5.22244e-09	0.999104	5.17299e-10	4.70514e-09	0.0990532	1.74986e-10	3.24577e-10	6.11067e-11	4.74445e-09	0.0355703	0.986743	0.00579576	0
256	7.6158e-09	6.94527e-11	7.47292e-09	0.995442	1.69263e-09	5.77667e-09	0.226612	4.42696e-10	1.093e-09	1.73357e-10	5.84457e-09	0.0704116	1.17023e-11	10.9317	1
257	3.34304e-09	4.23988e-11	3.27823e-09	0.993644	2.35202e-10	3.04282e-09	0.0717511	1.06173e-10	1.3287e-10	9.736e-12	3.04941e-09	0.0336461	2.25967e-06	5.64595	1
258	3.70059e-09	3.47727e-12	3.69711e-09	0.99953	1.94567e-10	3.50257e-09	0.0526264	1.26988e-10	6.95388e-11	4.67513e-12	3.51601e-09	0.034858	0.986164	0.00605099	0
259	2.81382e-09	2.95004e-12	2.81087e-09	0.999476	3.64039e-11	2.77449e-09	0.012951	2.60091e-17	8.42695e-11	2.42151e-12	2.74171e-09	9.48644e-09	0.98659	0.00586308	0
260	4.66653e-09	4.9662e-12	4.66156e-09	0.999468	3.31685e-10	4.33014e-09	0.071149	1.10509e-10	2.13452e-10	3.67195e-11	4.3319e-09	0.0248759	0.986825	0.00575965	0
261	2.0013e-09	3.2144e-12	1.99809e-09	0.999197	4.9931e-11	1.94819e-09	0.024989	2.85142e-11	1.61752e-11	8.14076e-12	1.95433e-09	0.0143804	0.986722	0.00580531	0
262	3.78907e-09	1.58105e-11	3.74861e-09	0.997917	1.64634e-10	3.58413e-09	0.0439167	1.5956e-10	2.88424e-11	3.90352e-12	3.57345e-09	0.0427429	6.81657e-13	12.1664	1
263	2.18115e-09	3.28191e-12	2.17787e-09	0.999247	6.23238e-12	2.17164e-09	0.00286168	3.64952e-18	1.31939e-11	6.43029e-12	2.1516e-09	1.69618e-09	0.986646	0.00583868	0
264	3.77374e-09	3.15872e-12	3.77057e-09	0.999581	1.3623e-10	3.63443e-09	0.0361289	1.16347e-10	2.95693e-11	0	3.5887e-09	0.0314022	0.986766	0.00578597	0
265	2.42994e-09	1.32159e-13	2.4298e-09	0.999973	8.3898e-11	2.34599e-09	0.0345275	5.47268e-11	3.5564e-11	5.02281e-12	2.35275e-09	0.022732	0.969501	0.0134517	0
266	2.82855e-09	5.87086e-12	2.82268e-09	0.998962	9.97235e-11	2.72302e-09	0.0353286	8.01305e-11	7.81104e-12	5.20525e-12	2.7484e-09	0.0283294	0.986705	0.0058126	0
267	3.04042e-09	1.34384e-12	3.03908e-09	0.999779	1.73575e-10	2.86569e-09	0.0571109	6.24437e-11	1.19906e-10	7.98336e-12	2.87976e-09	0.0212234	0.986749	0.00579334	0
268	3.69585e-09	1.54341e-11	3.68041e-09	0.99791	2.53917e-10	3.42702e-09	0.0689817	1.69355e-10	7.39378e-11	1.45483e-11	3.41554e-09	0.0472413	0.986648	0.00583795	0
269	4.09634e-09	2.86698e-12	4.09347e-09	0.99965	2.40339e-10	3.85317e-09	0.0587122	1.13352e-10	1.54562e-10	3.11999e-12	3.83293e-09	0.0287236	0.986723	0.00580475	0
270	4.07293e-09	7.52952e-12	4.0654e-09	0.999075	2.34197e-10	3.8312e-09	0.0576074	7.00165e-11	1.52449e-10	1.54104e-11	3.85665e-09	0.017831	0.986753	0.00579156	0
271	3.56054e-09	1.35378e-11	3.547e-09	0.998097	3.55562e-10	3.19093e-09	0.100257	2.15302e-10	1.56219e-10	1.29952e-11	3.20826e-09	0.0628885	0.985887	0.00617304	0
272	4.66842e-08	6.37742e-11	4.66204e-08	0.999317	1.91914e-08	2.74088e-08	0.41183	9.3477e-09	9.84451e-09	1.3467e-09	2.72496e-08	0.25542	0.98678	0.00577956	0
273	4.46159e-09	9.8749e-13	4.4606e-09	0.999889	8.06088e-10	3.6556e-09	0.180669	3.81862e-10	3.98834e-10	8.00648e-11	3.63748e-09	0.0950061	0.98674	0.0057972	0
274	4.23945e-09	6.77675e-11	4.17168e-09	0.991975	1.08896e-10	4.06277e-09	0.0261036	5.51122e-16	1.43125e-10	8.33074e-12	4.05527e-09	1.35903e-07	0.986776	0.0057814	0
275	1.83395e-09	1.29985e-11	1.80954e-09	0.996455	3.64802e-11	1.7731e-09	0.0201595	3.17511e-11	1.47269e-11	1.24149e-14	1.77673e-09	0.0175568	1.62957e-11	10.7879	1
276	3.0778e-09	2.16231e-11	3.03494e-09	0.996487	1.08676e-11	3.02408e-09	0.00358082	0	3.556e-12	5.34615e-12	3.02567e-09	0	1.04397e-13	12.9813	1
277	1.80105e-09	7.30665e-13	1.80032e-09	0.999797	9.62216e-11	1.7042e-09	0.053444	7.884e-11	1.67876e-11	0	1.70869e-09	0.0441056	0.98672	0.00580609	0
278	2.64486e-09	6.38979e-11	2.58096e-09	0.987847	0	2.58096e-09	0	0	6.55934e-12	4.80101e-14	2.56606e-09	0	0.986727	0.00580303	0
279	2.16604e-09	6.91004e-12	2.15913e-09	0.998404	0	2.15913e-09	0	7.30034e-18	4.62099e-11	3.16249e-12	2.10914e-09	3.46129e-09	0.986733	0.00580038	0
280	2.66054e-09	9.21791e-11	2.53024e-09	0.982551	1.19919e-10	2.41046e-09	0.0473916	9.97719e-11	2.73225e-11	0	2.41565e-09	0.0396641	7.49971e-07	6.12496	1
281	3.09451e-09	1.60174e-11	3.07849e-09	0.997409	4.49522e-11	3.03356e-09	0.0146019	0	6.86449e-11	6.87801e-12	3.03164e-09	0	0.986744	0.00579546	0
282	2.9156e-09	8.60122e-13	2.91474e-09	0.999852	5.12837e-11	2.86349e-09	0.0175944	7.81548e-19	5.19419e-11	7.6967e-12	2.85731e-09	2.73526e-10	0.98674	0.00579744	0
283	4.30447e-09	1.43382e-12	4.30304e-09	0.999833	3.6394e-10	3.93883e-09	0.0845828	1.63337e-10	1.97426e-10	1.46999e-11	3.9384e-09	0.0398213	0.986725	0.00580372	0
284	8.24291e-09	5.80417e-11	8.18486e-09	0.996473	1.36071e-09	6.82104e-09	0.16631	4.34119e-10	9.49757e-10	5.1387e-11	6.84774e-09	0.0596165	0.986749	0.00579339	0
285	4.35209e-09	3.79323e-11	4.31416e-09	0.995633	2.96928e-10	4.01749e-09	0.0688221	1.45573e-10	1.74062e-10	1.7137e-12	4.0217e-09	0.0349324	0.98671	0.0058104	0
286	1.03467e-08	4.80612e-11	1.02244e-08	0.997681	3.92077e-09	6.27756e-09	0.384452	1.41265e-09	2.61542e-09	1.49905e-10	6.32066e-09	0.182671	1.9246e-12	11.7157	1
287	2.51549e-09	2.55588e-13	2.51523e-09	0.999949	2.16397e-10	2.29874e-09	0.0860378	5.16465e-11	1.79098e-10	1.69133e-11	2.30386e-09	0.0219258	0.98673	0.00580185	0
288	3.75085e-09	3.84617e-11	3.71239e-09	0.99486	2.88769e-10	3.42358e-09	0.077786	1.62525e-10	8.94199e-11	1.71854e-11	3.43895e-09	0.0451274	0.986758	0.00578927	0
289	2.02098e-09	7.3834e-13	2.02025e-09	0.999817	9.11959e-11	1.92909e-09	0.04514	2.91642e-12	9.3241e-11	8.15063e-12	1.94468e-09	0.00149745	0.986731	0.0058011	0
290	3.04412e-09	7.28258e-13	3.04339e-09	0.99988	0	3.04339e-09	0	0	3.31776e-11	1.18967e-11	2.99402e-09	0	0.986691	0.00581902	0
291	1.50644e-09	1.57411e-11	1.47807e-09	0.994771	3.22102e-11	1.44589e-09	0.0217917	1.33801e-11	1.96464e-11	1.4437e-12	1.45485e-09	0.00911308	3.10144e-08	7.50844	1
292	1.83704e-09	1.07919e-12	1.83596e-09	0.999706	0	1.83596e-09	0	0	1.4984e-13	0	1.83815e-09	0	0.986705	0.00581284	0
293	1.61664e-09	6.80501e-13	1.61595e-09	0.99979	0	1.61595e-09	0	1.9342e-16	1.20587e-11	4.6484e-12	1.60182e-09	1.2075e-07	0.986678	0.0058247	0
294	2.03028e-09	1.42169e-12	2.02886e-09	0.99965	5.32253e-11	1.97566e-09	0.0262338	2.2571e-11	2.51486e-11	2.87797e-12	1.98147e-09	0.0112627	0.986732	0.00580087	0
295	2.10264e-09	1.24199e-11	2.07099e-09	0.997053	7.84553e-11	1.99257e-09	0.0378823	2.65205e-11	4.20375e-11	1.64604e-11	2.00852e-09	0.0130319	8.24544e-18	17.0838	1
296	2.9091e-09	5.65625e-12	2.90345e-09	0.999027	8.42332e-11	2.81924e-09	0.0290112	3.56605e-11	6.46303e-11	9.74404e-12	2.81043e-09	0.0125297	0.986735	0.00579927	0
297	3.34633e-09	2.14652e-11	3.32486e-09	0.996788	1.82935e-10	3.14221e-09	0.0550155	3.52742e-11	1.41145e-10	1.07279e-11	3.1804e-09	0.0109695	0.986773	0.00578274	0
298	1.1981e-08	2.97054e-11	1.19513e-08	0.99876	2.16727e-09	9.77556e-09	0.18147	7.33828e-10	1.4997e-09	1.84573e-10	9.6929e-09	0.0703795	0.987372	0.00551905	0
299	4.16447e-09	2.46541e-11	4.13981e-09	0.997036	2.12753e-10	3.92714e-09	0.0513909	7.4267e-11	1.52305e-10	7.67306e-12	3.90694e-09	0.0186544	0.986724	0.0058043	0
300	5.22764e-09	1.48186e-11	5.21282e-09	0.998582	5.882e-10	4.62436e-09	0.112843	2.99605e-10	3.03475e-10	4.60522e-11	4.60018e-09	0.0611466	0.986731	0.00580144	0
301	2.2812e-09	4.46163e-12	2.27674e-09	0.999022	3.38512e-11	2.2429e-09	0.0148682	0	4.12944e-11	1.28523e-11	2.23341e-09	0	0.986733	0.00580041	0
302	1.30851e-08	2.1951e-11	1.30631e-08	0.999161	2.70502e-09	1.03641e-08	0.206978	1.57444e-09	1.06091e-09	2.66289e-10	1.04289e-08	0.131167	0.986757	0.00578992	0
303	2.75778e-09	1.35791e-11	2.7442e-09	0.997535	1.20058e-10	2.62426e-09	0.0437477	3.80166e-11	5.97894e-11	3.7236e-11	2.63444e-09	0.0142254	0.986712	0.00580957	0
304	2.47294e-09	2.14026e-11	2.45153e-09	0.995663	7.95825e-11	2.37195e-09	0.0324624	7.62667e-11	1.37069e-11	1.07598e-11	2.34033e-09	0.0315596	0.986788	0.00577633	0
305	1.10786e-09	9.38395e-13	1.10692e-09	0.999576	8.1399e-12	1.09879e-09	0.00735357	1.91249e-13	1.13668e-11	1.50285e-12	1.09924e-09	0.000173953	0.986799	0.00577123	0
306	2.11939e-09	2.01509e-11	2.08404e-09	0.995241	3.00294e-11	2.05403e-09	0.0144091	2.8207e-11	3.09973e-12	1.87784e-12	2.0472e-09	0.0135911	9.95244e-14	13.0021	1
307	1.54509e-09	6.4892e-12	1.52475e-09	0.997908	0	1.52475e-09	0	1.29683e-16	4.64572e-12	4.72101e-12	1.51939e-09	8.53521e-08	9.07556e-14	13.0421	1
308	1.82135e-09	4.4306e-14	1.8213e-09	0.999988	0	1.8213e-09	0	0	9.5356e-12	0	1.82592e-09	0	0.986761	0.00578811	0
309	1.70715e-09	1.46942e-12	1.70568e-09	0.99957	5.99241e-11	1.64578e-09	0.0351316	2.95868e-11	2.34085e-11	5.79563e-12	1.65407e-09	0.0175729	0.986762	0.00578755	0
310	4.62905e-09	9.37963e-12	4.61967e-09	0.998986	6.44821e-10	3.97363e-09	0.139619	2.72494e-10	4.03195e-10	3.86962e-11	3.99176e-09	0.0639018	0.986775	0.00578185	0
311	2.65461e-09	3.30864e-12	2.6513e-09	0.999377	9.89181e-11	2.55247e-09	0.037308	4.45331e-12	8.78859e-11	1.91909e-11	2.57022e-09	0.00172966	0.98678	0.00577968	0
312	7.99773e-09	2.93189e-11	7.9684e-09	0.998165	1.77523e-09	6.18884e-09	0.222905	9.01372e-10	8.67565e-10	1.3224e-10	6.19487e-09	0.127021	0.986945	0.005707	0
313	3.06978e-09	3.40783e-11	3.0175e-09	0.994438	2.80802e-10	2.73716e-09	0.0930435	1.77121e-10	1.25689e-10	4.21143e-12	2.73046e-09	0.060917	2.24059e-14	13.6496	1
314	6.83769e-09	7.7542e-11	6.76014e-09	0.994314	9.89412e-10	5.77276e-09	0.146316	4.52215e-10	6.23322e-10	6.26166e-11	5.67442e-09	0.0738112	0.987071	0.00565168	0
315	2.34204e-09	3.00212e-11	2.31202e-09	0.99357	2.69607e-11	2.28507e-09	0.011661	1.02094e-11	2.54041e-11	2.6143e-12	2.27657e-09	0.00446454	0.986723	0.00580479	0
316	4.73824e-09	3.83826e-11	4.69985e-09	0.995941	3.62194e-10	4.33817e-09	0.0770566	1.67999e-10	2.10699e-10	3.59124e-11	4.34904e-09	0.0371923	0.985772	0.00622333	0
317	1.61073e-09	9.96634e-12	1.60076e-09	0.996901	0	1.60076e-09	0	0	1.38682e-11	4.29111e-18	1.59368e-09	0	0.986549	0.00588134	0
318	3.18517e-09	1.34155e-10	3.00693e-09	0.97874	0	3.00693e-09	0	0	3.24605e-11	0	2.99897e-09	0	2.02539e-09	8.69349	1
319	1.60971e-09	7.79303e-12	1.59326e-09	0.99758	5.30789e-11	1.54026e-09	0.033313	3.61357e-11	1.41221e-11	1.57723e-12	1.55127e-09	0.022764	9.75614e-11	10.0107	1
320	5.39831e-09	6.67302e-11	5.25564e-09	0.993826	2.22974e-09	3.00526e-09	0.42593	1.13864e-09	1.0182e-09	5.91657e-11	3.00446e-09	0.274828	7.24971e-08	7.13968	1
321	1.3905e-09	5.33827e-12	1.37663e-09	0.998083	1.25627e-10	1.25091e-09	0.0912632	3.85143e-11	7.1428e-11	1.11414e-11	1.25668e-09	0.0297363	1.42121e-08	7.84734	1
322	1.87525e-09	1.21616e-11	1.85112e-09	0.996757	2.22561e-11	1.82888e-09	0.012023	0	4.31566e-11	1.36327e-11	1.8001e-09	0	7.39192e-07	6.13124	1
323	1.30555e-09	7.90369e-13	1.30476e-09	0.999697	4.39769e-12	1.30037e-09	0.00337049	3.00868e-16	1.17136e-11	5.64076e-12	1.29344e-09	2.32611e-07	0.986795	0.00577322	0
324	3.29161e-09	1.64041e-11	3.27521e-09	0.997505	4.17634e-10	2.85858e-09	0.127475	1.76288e-10	2.5936e-10	1.72619e-11	2.86927e-09	0.0578836	0.986692	0.0058184	0
325	1.91072e-09	1.71571e-12	1.90901e-09	0.999551	5.90309e-11	1.84999e-09	0.0309221	6.97984e-12	4.02018e-11	1.48471e-11	1.85367e-09	0.0037513	0.986789	0.00577557	0
326	5.95295e-09	3.42344e-12	5.94952e-09	0.999712	7.59863e-10	5.1902e-09	0.127707	3.32626e-10	4.3675e-10	5.21194e-11	5.17614e-09	0.0603813	0.986739	0.00579762	0
327	2.47055e-09	1.12532e-11	2.44687e-09	0.997723	2.5827e-11	2.42107e-09	0.010555	0	4.35532e-11	1.69693e-12	2.41481e-09	0	6.60724e-08	7.17998	1
328	8.40092e-09	5.73846e-11	8.34352e-09	0.996579	1.42998e-09	6.91529e-09	0.171352	6.19828e-10	8.76073e-10	7.43672e-11	6.83467e-09	0.0831482	0.986731	0.00580105	0
329	2.98487e-09	2.63716e-11	2.93186e-09	0.995583	6.5078e-11	2.86682e-09	0.0221965	2.49415e-11	2.40504e-11	1.09551e-11	2.85309e-09	0.00866616	3.3649e-10	9.47303	1
330	5.181e-09	9.07365e-11	5.05516e-09	0.991211	2.8188e-10	4.7739e-09	0.055754	1.22911e-10	1.79332e-10	1.87626e-11	4.7517e-09	0.0252146	4.11153e-15	14.386	1
331	1.68906e-09	1.12703e-11	1.66242e-09	0.996669	2.69456e-11	1.63549e-09	0.0162085	2.19403e-11	4.96465e-12	9.96175e-13	1.64375e-09	0.0131719	3.64767e-15	14.438	1
332	2.55786e-08	2.90494e-09	2.21339e-08	0.941573	7.28851e-09	1.48492e-08	0.329234	2.50112e-09	4.58675e-09	4.59946e-10	1.49212e-08	0.143559	4.39284e-17	16.3573	1
333	3.08741e-09	1.43453e-10	2.91293e-09	0.976505	3.91287e-10	2.5219e-09	0.134316	1.78817e-10	1.99279e-10	1.21858e-11	2.5238e-09	0.0661645	1.88228e-25	24.7253	1
334	2.08428e-09	4.82572e-11	2.02509e-09	0.988359	4.23607e-11	1.98277e-09	0.0209175	0	4.31536e-11	3.73855e-12	1.98898e-09	0	6.14897e-08	7.2112	1
335	7.62995e-10	5.78159e-12	7.53012e-10	0.996208	0	7.53012e-10	0	2.94825e-17	1.44018e-18	1.2316e-12	7.52986e-10	3.91542e-08	1.11868e-12	11.9513	1
336	1.20381e-09	2.62093e-12	1.20119e-09	0.998911	3.16437e-11	1.16957e-09	0.0263432	2.35735e-11	1.1961e-11	6.24484e-12	1.16502e-09	0.0198331	0.986766	0.00578603	0
337	9.87429e-10	3.93131e-13	9.87035e-10	0.999801	0	9.87035e-10	0	5.24806e-16	1.51289e-11	4.54331e-13	9.68831e-10	5.4169e-07	0.986699	0.00581551	0
338	2.18488e-09	2.40257e-12	2.18248e-09	0.99945	5.19515e-11	2.13056e-09	0.0238036	2.16228e-11	3.60336e-11	1.81771e-12	2.12049e-09	0.0100941	0.986701	0.00581455	0
339	1.29824e-09	1.39044e-12	1.29685e-09	0.999464	5.4984e-11	1.24191e-09	0.0423966	3.32783e-11	1.71276e-11	7.33387e-12	1.24108e-09	0.0261139	0.986708	0.00581144	0
340	5.35095e-09	3.20076e-12	5.34775e-09	0.999701	5.00339e-10	4.84702e-09	0.0935675	1.82208e-10	3.14849e-10	3.3442e-11	4.84316e-09	0.0362576	0.987165	0.0056104	0
341	2.18748e-09	1.05376e-11	2.16541e-09	0.997592	7.60204e-11	2.08946e-09	0.0351056	3.20781e-11	3.71172e-11	8.57974e-12	2.09831e-09	0.0150574	2.98735e-08	7.52471	1
342	7.83361e-09	8.50348e-12	7.8251e-09	0.999457	1.23866e-09	6.58739e-09	0.158273	4.42886e-10	8.67744e-10	1.08211e-10	6.60401e-09	0.0628484	0.986719	0.00580667	0
343	2.17343e-09	2.56019e-12	2.17086e-09	0.999411	1.4809e-11	2.15607e-09	0.00682169	7.18204e-15	2.00383e-11	5.73757e-12	2.15724e-09	3.32926e-06	0.986757	0.00578989	0
344	5.68586e-09	8.12672e-11	5.57621e-09	0.992831	2.15217e-10	5.36103e-09	0.0385953	1.52306e-10	6.81063e-11	1.56974e-18	5.3761e-09	0.0275497	1.79172e-11	10.7467	1
345	1.75504e-09	1.69458e-11	1.73809e-09	0.995161	0	1.73809e-09	0	0	6.63145e-12	0	1.73848e-09	0	0.986735	0.00579959	0
346	5.58194e-09	3.07766e-10	5.21905e-09	0.972055	9.55564e-10	4.2686e-09	0.182912	4.54626e-10	4.72603e-10	5.6269e-11	4.28598e-09	0.0959005	4.26968e-26	25.3696	1
347	1.0616e-09	9.54646e-12	1.04384e-09	0.995501	9.58484e-12	1.03427e-09	0.00918219	0	1.13409e-11	1.5994e-12	1.0329e-09	0	1.52507e-17	16.8167	1
348	1.56091e-09	1.59109e-11	1.53144e-09	0.9949	1.41488e-11	1.5173e-09	0.00923886	1.01296e-11	8.33828e-12	3.07569e-13	1.51916e-09	0.00662373	1.70859e-19	18.7674	1
349	6.51856e-10	2.24276e-12	6.49612e-10	0.998278	8.16454e-12	6.41456e-10	0.0125682	4.75764e-12	3.66581e-12	0	6.4221e-10	0.00735376	0.986711	0.00580998	0
350	1.11174e-09	9.98091e-12	1.09487e-09	0.995506	9.49756e-12	1.08538e-09	0.00867457	0	6.10559e-12	1.13817e-12	1.08642e-09	0	2.94635e-15	14.5307	1
351	6.68229e-10	2.32614e-12	6.61643e-10	0.998263	7.68172e-12	6.53965e-10	0.01161	1.03244e-12	3.09528e-12	2.81771e-13	6.56115e-10	0.0015711	2.98555e-07	6.52497	1
352	1.76906e-09	1.56884e-11	1.75337e-09	0.995556	6.88914e-11	1.68446e-09	0.0392912	3.72522e-11	3.83046e-11	2.69465e-12	1.67598e-09	0.0217438	0.986997	0.0056841	0
353	1.15891e-09	5.36681e-12	1.15354e-09	0.997682	0	1.15354e-09	0	0	5.76408e-12	2.22478e-12	1.14745e-09	0	0.986737	0.0057986	0
354	3.79955e-09	1.67846e-11	3.78277e-09	0.997789	3.19167e-10	3.46401e-09	0.0843649	1.02277e-10	2.332e-10	1.98898e-11	3.47022e-09	0.0286291	0.986705	0.0058127	0
355	1.77838e-09	4.19235e-12	1.77418e-09	0.998821	1.05419e-11	1.76365e-09	0.0059418	0	1.22864e-11	2.68875e-12	1.77158e-09	0	0.987214	0.00558874	0
356	5.45485e-09	2.47501e-11	5.38061e-09	0.997739	1.99164e-10	5.1818e-09	0.0370126	9.24462e-11	8.5216e-11	2.20646e-11	5.20422e-09	0.0174537	1.3188e-11	10.8798	1
357	2.05505e-09	2.15158e-13	2.05483e-09	0.999948	2.39717e-11	2.03088e-09	0.0116659	4.88447e-12	8.42082e-12	4.97494e-12	2.05844e-09	0.00236728	0.986466	0.00591809	0
358	4.97047e-09	1.22891e-11	4.95818e-09	0.998763	2.50115e-10	4.70852e-09	0.0504403	1.126e-10	1.29536e-10	1.64082e-11	4.71172e-09	0.0233401	0.98674	0.00579712	0
359	1.48358e-09	3.62812e-12	1.47995e-09	0.998776	2.34574e-11	1.45651e-09	0.0158499	1.34364e-11	3.57805e-12	4.14944e-12	1.45819e-09	0.00913033	0.986659	0.00583286	0
360	4.10508e-09	6.84675e-11	4.00456e-09	0.991633	3.84952e-10	3.62013e-09	0.0961159	1.27672e-10	2.2874e-10	3.80542e-11	3.60471e-09	0.0342066	3.07602e-12	11.512	1
361	9.73688e-10	1.26533e-12	9.72421e-10	0.99935	2.76506e-11	9.4479e-10	0.0284343	1.75733e-11	1.16383e-11	3.42401e-13	9.52492e-10	0.0181156	0.986698	0.00581577	0
362	1.48724e-09	1.68414e-11	1.4704e-09	0.994322	5.86964e-12	1.46454e-09	0.00399185	1.05953e-16	3.58089e-12	1.65844e-12	1.47195e-09	7.19816e-08	0.986818	0.00576315	0
363	5.67846e-10	3.61464e-13	5.67484e-10	0.999682	0	5.67484e-10	0	7.22361e-18	0	1.07023e-17	5.72073e-10	1.26271e-08	0.986899	0.00572707	0
364	1.08122e-09	5.64683e-12	1.07557e-09	0.997385	1.57456e-11	1.05984e-09	0.0146391	1.02011e-11	5.61072e-12	0	1.06656e-09	0.0094739	0.986771	0.00578369	0
365	5.81437e-10	3.92755e-12	5.77509e-10	0.996617	0	5.77509e-10	0	0	3.74317e-12	1.98338e-12	5.76582e-10	0	0.986728	0.00580271	0
366	1.15717e-09	5.94416e-12	1.15123e-09	0.997428	1.1521e-11	1.13971e-09	0.0100075	1.86002e-16	1.55153e-11	6.05084e-18	1.14154e-09	1.6294e-07	0.986742	0.00579637	0
367	7.2507e-10	3.84793e-12	7.1465e-10	0.997353	1.27053e-11	7.01956e-10	0.0177781	1.11375e-11	0	9.31153e-18	7.03337e-10	0.0155884	7.57428e-12	11.1207	1
368	2.77362e-09	8.14657e-13	2.7728e-09	0.999853	1.23769e-10	2.64903e-09	0.0446367	5.67628e-11	5.21396e-11	2.04141e-11	2.64756e-09	0.0209897	0.986726	0.00580322	0
369	1.11184e-09	2.90845e-12	1.10893e-09	0.998691	4.30928e-13	1.1085e-09	0.000388597	0	9.46898e-12	3.81314e-12	1.09878e-09	0	0.986739	0.00579771	0
370	4.35057e-09	2.44792e-12	4.34812e-09	0.999719	0	4.34812e-09	0	0	1.27148e-11	2.00066e-18	4.32657e-09	0	0.986693	0.005818	0
371	1.66059e-09	6.53261e-12	1.6439e-09	0.998036	0	1.6439e-09	0	3.34545e-19	4.37822e-12	5.3028e-19	1.63056e-09	2.05172e-10	2.11991e-09	8.67368	1
372	5.98923e-09	2.5371e-11	5.96385e-09	0.99788	6.37368e-10	5.32746e-09	0.106854	2.77101e-10	3.09437e-10	4.14589e-11	5.33248e-09	0.0493979	0.9867	0.00581499	0
373	1.4952e-09	6.08004e-12	1.48912e-09	0.997965	5.06366e-11	1.43849e-09	0.0340042	3.19625e-11	2.84401e-11	0	1.43334e-09	0.0218129	0.986747	0.00579416	0
374	2.40365e-09	1.05783e-11	2.39307e-09	0.997797	1.25519e-10	2.2677e-09	0.0524477	6.8479e-11	5.34776e-11	8.32918e-12	2.27574e-09	0.0292118	0.986744	0.00579568	0
375	8.48985e-10	2.74498e-12	8.46239e-10	0.998382	6.6275e-12	8.39616e-10	0.00783167	2.55358e-12	3.16197e-12	0	8.4622e-10	0.00300855	0.986803	0.00576954	0
376	1.03164e-09	9.3261e-13	1.0307e-09	0.999548	6.78193e-12	1.02393e-09	0.00657988	1.08887e-11	4.18783e-13	2.34978e-18	1.00661e-09	0.0107014	0.986773	0.00578265	0
377	4.49124e-10	1.52247e-12	4.47601e-10	0.998304	0	4.47601e-10	0	0	5.77682e-13	2.21397e-13	4.47524e-10	0	0.986675	0.00582602	0
378	7.87625e-10	1.16793e-13	7.87508e-10	0.999926	7.99475e-12	7.79519e-10	0.0101519	4.3694e-12	2.50904e-12	0	7.83652e-10	0.00554478	0.986695	0.00581728	0
379	4.86408e-10	4.45955e-12	4.81948e-10	0.995405	8.10611e-12	4.73845e-10	0.0168194	5.70763e-12	2.36386e-12	1.40743e-16	4.75384e-10	0.0118639	0.98674	0.00579745	0
380	1.01877e-09	1.44103e-11	9.90447e-10	0.992927	0	9.90447e-10	0	0	3.29435e-12	1.87541e-12	9.82895e-10	0	1.05664e-11	10.9761	1
381	7.40207e-10	1.02889e-13	7.40104e-10	0.99993	1.91773e-11	7.20946e-10	0.025911	1.23976e-11	6.06684e-12	2.17962e-12	7.20487e-10	0.0169161	0.98682	0.00576187	0
382	1.84981e-09	7.78247e-12	1.84203e-09	0.997894	1.43398e-11	1.8277e-09	0.00778474	1.3012e-11	5.76347e-12	3.15089e-12	1.81787e-09	0.00710695	0.986753	0.0057916	0
383	9.35992e-10	1.10244e-12	9.34889e-10	0.999411	1.69134e-11	9.17989e-10	0.0180911	9.84163e-12	3.06519e-12	1.51729e-12	9.14041e-10	0.0106525	0.986714	0.00580862	0
384	2.81347e-09	2.32032e-11	2.77104e-09	0.995874	0	2.77104e-09	0	0	1.62294e-11	7.89074e-12	2.76589e-09	0	1.59517e-12	11.7972	1
385	1.03209e-09	2.41618e-13	1.03184e-09	0.999883	0	1.03184e-09	0	0	2.18028e-12	4.48592e-13	1.03716e-09	0	0.986816	0.005764	0
386	6.15625e-09	5.1908e-11	6.10433e-09	0.995775	2.60021e-10	5.84445e-09	0.0425952	1.37469e-10	1.40141e-10	4.89244e-11	5.78172e-09	0.0232243	0.986509	0.00589904	0
387	1.52856e-09	6.67573e-12	1.52188e-09	0.997814	5.99392e-12	1.51589e-09	0.00393849	1.46457e-15	1.7307e-11	1.87923e-12	1.51396e-09	9.67376e-07	0.986712	0.0058095	0
388	4.07713e-09	2.67316e-11	4.0504e-09	0.996716	1.90216e-10	3.86047e-09	0.0469589	5.72158e-11	7.37205e-11	3.29777e-11	3.87271e-09	0.014559	0.986743	0.00579606	0
389	8.85002e-10	5.87001e-12	8.74766e-10	0.996681	0	8.74766e-10	0	1.82303e-16	2.33921e-12	1.35226e-12	8.78076e-10	2.07617e-07	3.38004e-11	10.4711	1
390	1.58981e-09	1.09096e-12	1.58872e-09	0.999657	2.9842e-11	1.5589e-09	0.0187835	3.26415e-11	6.47298e-12	1.9021e-12	1.53915e-09	0.0207671	0.986763	0.005787	0
391	5.69159e-10	4.13392e-12	5.61523e-10	0.996367	0	5.61523e-10	0	0	0	0	5.61665e-10	0	2.92209e-19	18.5343	1
392	8.45815e-10	3.1049e-13	8.45504e-10	0.999816	0	8.45504e-10	0	0	8.86906e-12	2.32429e-12	8.38132e-10	0	0.986957	0.00570197	0
393	4.19843e-10	7.975e-14	4.19763e-10	0.999905	0	4.19763e-10	0	5.21421e-20	7.05583e-12	1.50997e-12	4.11253e-10	1.26788e-10	0.986732	0.00580076	0
394	1.15977e-09	5.25734e-12	1.14725e-09	0.997736	5.19543e-11	1.09529e-09	0.0452862	3.82448e-11	2.1594e-11	1.93801e-12	1.0845e-09	0.0340636	2.30473e-06	5.63738	1
395	6.02016e-10	3.37577e-12	5.9864e-10	0.997192	1.22555e-11	5.86398e-10	0.0204717	3.17138e-12	1.43818e-12	5.00054e-12	5.85919e-10	0.00538352	0.986729	0.0058022	0
396	2.51902e-09	7.91826e-12	2.5111e-09	0.998427	1.49337e-10	2.3619e-09	0.0594678	4.38867e-11	5.77479e-11	5.77049e-11	2.37483e-09	0.0181446	0.986745	0.00579521	0
397	1.29665e-09	1.28081e-12	1.29537e-09	0.999506	3.493e-11	1.26045e-09	0.0269651	1.28637e-11	1.58065e-11	1.28392e-11	1.26544e-09	0.0100631	0.986736	0.00579892	0
398	1.59089e-09	6.82127e-12	1.58407e-09	0.997854	6.49907e-12	1.57757e-09	0.00410276	8.50594e-18	1.1897e-12	0	1.58678e-09	5.36052e-09	0.986755	0.00579086	0
399	8.04293e-10	1.79081e-12	8.02502e-10	0.998886	2.93971e-11	7.73126e-10	0.0366309	2.58633e-11	8.23553e-14	4.3582e-12	7.75231e-10	0.0322849	0.98671	0.00581058	0
400	5.29517e-09	2.89275e-11	5.22809e-09	0.997271	2.34773e-10	4.99323e-09	0.0449069	2.0118e-10	3.36367e-11	1.26491e-11	4.99845e-09	0.0386913	3.61761e-10	9.44158	1
401	1.19926e-09	6.1231e-12	1.18551e-09	0.997449	0	1.18551e-09	0	2.27881e-12	0	0	1.18539e-09	0.00191872	1.03097e-09	8.98675	1
402	1.67121e-09	1.99088e-12	1.66922e-09	0.999404	1.28025e-11	1.65643e-09	0.00766973	9.98661e-12	6.03063e-12	6.2457e-12	1.65335e-09	0.00600398	0.9869	0.00572676	0
403	5.61495e-10	3.4358e-13	5.61151e-10	0.999694	0	5.61151e-10	0	0	0	0	5.61293e-10	0	0.986806	0.00576825	0
404	9.82836e-10	6.97323e-13	9.82138e-10	0.999645	2.21003e-11	9.60045e-10	0.0225021	1.87981e-11	6.52312e-12	8.07854e-13	9.55182e-10	0.0193003	0.986719	0.00580669	0
405	3.63845e-10	1.38021e-12	3.62464e-10	0.998101	1.06185e-11	3.5185e-10	0.0292951	9.11903e-12	2.31891e-12	9.38573e-19	3.52674e-10	0.0252051	0.986554	0.00587932	0
406	7.14614e-10	5.67713e-12	7.04409e-10	0.996025	2.73807e-11	6.77043e-10	0.0388696	1.52324e-11	9.45769e-12	1.85785e-12	6.82839e-10	0.0218206	4.71592e-08	7.32643	1
407	4.7166e-10	6.54168e-12	4.61529e-10	0.993048	2.22637e-11	4.3927e-10	0.0482385	6.54431e-12	6.09442e-12	7.43574e-12	4.44282e-10	0.0145163	1.44382e-13	12.8405	1
408	9.57806e-10	8.53323e-12	9.42265e-10	0.995542	3.45381e-11	9.07743e-10	0.0366537	6.56751e-12	2.58674e-11	5.35413e-12	9.10652e-10	0.00716024	8.9574e-09	8.04782	1
409	5.20384e-10	9.55187e-14	5.20287e-10	0.999908	1.57501e-11	5.04539e-10	0.0302719	4.44325e-18	1.57541e-11	4.75122e-12	5.00139e-10	8.88404e-09	0.986676	0.00582539	0
410	1.03848e-09	7.26574e-12	1.02472e-09	0.996501	1.47822e-11	1.00995e-09	0.0144255	2.17407e-16	1.46329e-11	1.18226e-12	1.00458e-09	2.16416e-07	1.31278e-09	8.88181	1
411	4.68142e-10	5.6167e-13	4.6758e-10	0.9994	8.39545e-12	4.59188e-10	0.017955	4.66637e-12	4.952e-12	1.48977e-13	4.54834e-10	0.0101553	0.986709	0.00581078	0
412	9.31224e-10	3.13002e-12	9.28093e-10	0.998318	0	9.28093e-10	0	0	3.57124e-12	3.51991e-19	9.22344e-10	0	0.986684	0.00582201	0
413	4.78694e-10	2.63568e-12	4.76058e-10	0.997243	3.97911e-12	4.72082e-10	0.00835841	4.02548e-12	6.90756e-13	8.19925e-14	4.69475e-10	0.00850154	0.986755	0.00579081	0
414	3.63392e-09	2.43789e-11	3.58517e-09	0.996646	4.22974e-10	3.16158e-09	0.117999	2.09373e-10	9.69779e-11	1.22533e-10	3.18005e-09	0.0617725	4.50705e-14	13.3461	1
415	1.1805e-09	4.20581e-13	1.18008e-09	0.999822	8.58674e-11	1.09417e-09	0.0727665	5.37921e-11	1.80933e-11	2.22118e-11	1.09122e-09	0.0469796	0.986942	0.00570849	0
416	9.62581e-10	2.20285e-12	9.60377e-10	0.998855	1.76455e-11	9.42741e-10	0.0183733	1.38729e-11	2.25925e-13	1.00733e-12	9.49449e-10	0.0144011	0.986745	0.005795	0
417	4.518e-10	1.51459e-14	4.51784e-10	0.999983	4.33603e-12	4.47452e-10	0.00959749	4.8877e-12	0	0	4.4649e-10	0.0108284	0.986717	0.00580724	0
418	5.57795e-09	1.12343e-10	5.42904e-09	0.989884	1.50869e-10	5.27827e-09	0.0277887	4.96537e-11	6.50032e-11	5.56628e-11	5.29418e-09	0.00929177	1.46616e-09	8.83382	1
419	1.09406e-09	6.88617e-12	1.08717e-09	0.996848	4.53781e-11	1.04185e-09	0.0417373	3.74519e-11	5.23023e-12	2.46327e-12	1.04295e-09	0.0346647	0.986707	0.0058119	0
420	9.22069e-10	3.42683e-12	9.18642e-10	0.99814	0	9.18642e-10	0	7.97104e-19	9.29294e-14	1.50299e-12	9.19448e-10	8.66937e-10	0.986719	0.00580633	0
421	2.87972e-10	9.02912e-13	2.87069e-10	0.998431	0	2.87069e-10	0	0	8.07389e-13	1.51464e-13	2.86225e-10	0	0.986688	0.00582005	0
422	7.10284e-10	8.72806e-12	6.97472e-10	0.993841	3.25271e-11	6.64975e-10	0.0466336	1.55993e-11	1.27165e-11	8.08621e-12	6.66401e-10	0.0228729	0.00206942	2.68415	1
423	3.50806e-10	3.41578e-12	3.45469e-10	0.995123	1.64789e-11	3.28998e-10	0.0476991	4.53871e-12	5.4541e-12	4.61056e-12	3.33744e-10	0.0134169	6.78646e-16	15.1684	1
424	6.7887e-10	1.74498e-12	6.77124e-10	0.998714	2.52388e-11	6.51888e-10	0.0372733	1.12606e-11	5.19807e-12	9.50652e-12	6.58813e-10	0.0168051	0.986762	0.00578744	0
425	3.93621e-10	2.21844e-13	3.93399e-10	0.999718	4.71816e-12	3.88685e-10	0.0119932	8.99179e-13	2.48454e-12	2.21538e-12	3.90456e-10	0.0022976	0.98669	0.00581945	0
426	6.55311e-10	3.05944e-12	6.48082e-10	0.997668	4.84004e-11	5.99718e-10	0.0746783	2.92652e-11	9.94498e-12	8.95005e-12	5.9883e-10	0.0465936	4.23055e-09	8.3736	1
427	3.09147e-10	3.37912e-13	3.08809e-10	0.999453	0	3.08809e-10	0	3.25112e-20	7.58464e-13	8.7225e-13	3.06773e-10	1.05978e-10	0.986727	0.00580297	0
428	4.96836e-10	2.05489e-13	4.9663e-10	0.999793	5.62601e-12	4.91008e-10	0.0113283	1.80781e-12	1.86748e-14	1.94946e-12	4.91896e-10	0.00366173	0.986745	0.00579509	0
429	2.30127e-10	2.19892e-13	2.29907e-10	0.999522	0	2.29907e-10	0	4.40717e-16	1.70566e-17	3.87808e-13	2.30788e-10	1.90961e-06	0.986738	0.00579831	0
430	4.42482e-10	6.87653e-13	4.41794e-10	0.999223	3.70106e-12	4.38096e-10	0.00837728	2.74305e-12	5.55089e-13	0	4.41074e-10	0.00618058	0.986723	0.00580488	0
431	1.89001e-10	1.47325e-13	1.88854e-10	0.99961	3.22846e-12	1.85628e-10	0.0170948	2.79418e-12	2.58664e-13	0	1.86208e-10	0.0147839	0.986764	0.00578652	0
432	4.28724e-10	3.35846e-13	4.28388e-10	0.999608	0	4.28388e-10	0	1.22675e-16	7.38356e-13	7.40805e-18	4.26654e-10	2.87529e-07	0.98679	0.00577529	0
433	1.71965e-10	1.07859e-12	1.69788e-10	0.996864	2.94705e-12	1.66843e-10	0.017357	1.29281e-12	0	6.35807e-20	1.68659e-10	0.0076069	3.49779e-06	5.45621	1
434	3.86706e-10	1.80568e-13	3.86526e-10	0.999767	0	3.86526e-10	0	5.32989e-19	1.53171e-12	6.12574e-19	3.86053e-10	1.38061e-09	0.986722	0.00580503	0
435	1.66309e-10	5.45069e-14	1.66254e-10	0.999836	2.56584e-12	1.63691e-10	0.015433	2.72136e-12	3.79685e-14	1.55273e-18	1.63083e-10	0.0164131	0.986673	0.00582686	0
436	3.59574e-10	5.91765e-13	3.58982e-10	0.999177	1.38026e-11	3.45207e-10	0.0384464	1.20448e-11	4.7497e-15	1.81136e-18	3.46057e-10	0.033635	0.986742	0.00579646	0
437	1.72132e-10	1.36616e-13	1.71995e-10	0.999603	5.79683e-13	1.71416e-10	0.00337034	0	8.47369e-13	7.19488e-13	1.70536e-10	0	0.986729	0.00580223	0
438	4.05914e-10	1.24386e-12	4.0467e-10	0.998467	0	4.0467e-10	0	0	1.47236e-12	2.36072e-12	3.99879e-10	0	0.986677	0.0058251	0
439	1.76421e-10	1.04879e-12	1.74061e-10	0.99703	7.95913e-12	1.66108e-10	0.0457245	7.71565e-12	6.07778e-13	1.97709e-13	1.67206e-10	0.0441093	4.62099e-24	23.3353	1
440	3.35787e-10	4.31435e-13	3.35355e-10	0.999357	0	3.35355e-10	0	0	6.93025e-13	7.0063e-20	3.35304e-10	0	0.986722	0.00580529	0
441	1.62485e-10	1.5963e-13	1.62325e-10	0.999509	0	1.62325e-10	0	0	5.33561e-14	5.36196e-13	1.61142e-10	0	0.986711	0.0058101	0
442	2.93772e-10	5.80298e-13	2.93192e-10	0.999012	0	2.93192e-10	0	2.94111e-17	1.86234e-13	3.74745e-13	2.92603e-10	1.00515e-07	0.986739	0.00579781	0
443	1.28962e-10	3.14754e-14	1.28931e-10	0.999878	0	1.28931e-10	0	0	2.70029e-13	0	1.29978e-10	0	0.986705	0.00581261	0
444	2.92986e-10	6.44909e-15	2.9298e-10	0.999989	6.46617e-12	2.8652e-10	0.0220699	5.45453e-12	5.99692e-13	2.91505e-20	2.89224e-10	0.0185101	0.986867	0.00574123	0
445	1.38332e-10	1.08659e-13	1.38224e-10	0.999607	2.88892e-12	1.35337e-10	0.0208999	2.06026e-12	2.11617e-13	3.25879e-13	1.3638e-10	0.014882	0.986674	0.00582651	0
446	2.89479e-10	6.85065e-13	2.88793e-10	0.998816	1.86844e-12	2.86926e-10	0.0064698	2.41741e-12	1.99132e-13	6.39252e-13	2.85393e-10	0.00839932	0.986741	0.00579687	0
447	1.22356e-10	1.29666e-14	1.22343e-10	0.999947	0	1.22343e-10	0	9.83985e-19	4.90066e-14	2.36958e-13	1.23069e-10	7.99541e-09	0.972283	0.0122073	0
448	2.93666e-10	4.83449e-13	2.93182e-10	0.999177	0	2.93182e-10	0	0	1.67584e-12	2.12747e-13	2.90472e-10	0	0.986703	0.00581362	0
449	1.23261e-10	2.86815e-14	1.23232e-10	0.999884	1.89883e-12	1.21335e-10	0.0154084	8.80928e-13	5.77568e-20	0	1.22093e-10	0.00716353	0.986751	0.00579226	0
450	1.43816e-10	4.71003e-14	1.43769e-10	0.999836	1.56771e-12	1.42202e-10	0.0109044	2.19577e-12	2.18838e-13	3.89096e-20	1.40141e-10	0.0154265	0.96724	0.0144656	0
