# Supplementary material for: Accurate determination of genotypic variance of cell wall characteristics of a Populus trichocarpa pedigree using high-throughput pyrolysis-molecular beam mass spectrometry
Source: Biotechnol Biofuels. 2021 Mar 6;14:59. doi: 10.1186/s13068-021-01908-y (PMC7937246; doi:10.1186/s13068-021-01908-y)
Supplement: Supplementary file 4 — Additional file 4: Comprehensive list of ions in 8 clusters from HC-SRC [file 13068_2021_1908_MOESM4_ESM.xlsx]

## Sheet: Sheet1
Ion Cluster EK#
0	38	48	50	51	65	66	94	121	138	143	157	217	231	241	243	247	249	257	258	259	260	261	263	267	269	271	272	273	274	275	279	280	281	283	284	285	286	287	288	290	291	293	294	297	298	299	300	309	310
1	198	221	233	235	236	245	250	252	264	266	276	277	289	292	295	301	302	303	304	305	306	307	308	316	317	318	319	327	329	330	334	335	336	338	341	343	344	345	348	350	351	352	353	355	356	361	362	363	364
2	34	35	37	43	44	45	46	49	53	64	67	76	81	82	83	90	95	108	110	112	129	136	141	145	158	159	160	172	173	174	176	186	187	188	190	200	202	214	216	228
3	36	156	170	207	262	331	333	337	339	346	347	349	357	358	359	360	367	371	372	373	374	376	386	387	388	391	400	403	418	440	443	447
4	63	77	103	104	107	109	123	124	130	131	135	137	150	151	152	164	171	175	178	184	185	189	197	199	201	203	204	213	215	218	223	224	225	226	227	229	230	232	237	238	239	240	242	244	246	251	253	254	255
5	30	31	32	33	39	40	41	42	47	52	54	55	56	57	58	59	60	61	62	68	69	70	71	72	73	74	75	80	84	85	86	87	88	89	96	97	98	99	100	101	102	113	114	115	116	126	127	128	142
6	125	133	149	153	154	155	165	167	168	169	177	179	181	182	183	191	192	193	194	195	196	205	206	208	209	210	211	212	219	220	222	234	248	332
7	78	79	91	92	93	105	106	111	117	118	119	120	122	132	134	139	140	146	147	148	161	162	163	166	180
[truncated: 54 more columns]
